# Supplementary material for: Network pharmacognosy of Galphimia glauca: Mapping the molecular landscape of a traditional Mexican medicinal plant
Source: PLoS One. 2025 Jul 1;20(7):e0317546. doi: 10.1371/journal.pone.0317546 (PMC12212526; doi:10.1371/journal.pone.0317546)
Supplement: S1 File — (CSV) [file pone.0317546.s001.csv]

galphimine	target
A	ABCB1
A	PRKCA
A	AR
A	NR3C1
A	PRKCD
A	PTPN1
A	HMGCR
A	TERT
A	PRKCE
A	IKBKB
A	PGR
A	PLA2G2A
A	IARS
A	GSTM1
A	PRKCB
A	PTGS2
A	PRKCH
A	PRKCQ
A	PDE4D
A	F2RL1
A	ALOX5
A	CXCR1
A	PRKCG
A	NR3C2
A	JUN
A	VAV1
A	ATP2A1
A	BCL2L1
A	BRD4
A	CREBBP
A	TTL
A	F2
A	OPRK1
A	PDCD4
A	RPS6KA5
A	CCR1
A	PPP2CA
A	CDK2
A	CDK1
A	MMP1
A	P2RX7
A	NTRK1
A	CYP19A1
A	MMP3
A	GSK3B
A	GYS1
A	CCNC CDK8
A	CDK8
A	HSD11B1
A	FNTA FNTB
A	SERPINA6
A	LRRK2
A	CCND1 CDK4
A	CCNE2 CDK2 CCNE1
A	MAPK14
A	ADORA1
A	TRAP1
A	HSP90AB1
A	MAPK1
A	OPRD1
A	ADORA2A
A	FLT4
A	FLT3
A	MAP2K1
A	CES2
A	PDE10A
A	TYRO3
A	MERTK
A	BACE2
A	TLR9
A	P2RX3
A	NR1I2
A	KCNA3
A	SLC5A4
A	PSEN2 PSENEN NCSTN APH1A PSEN1 APH1B
A	SORD
A	MAP3K1
A	CXCR2
A	CCNB3 CDK1 CCNB1 CCNB2
A	CDK2 CCNA1 CCNA2
A	RPS6KA3
A	SLC5A2
A	PTGES
A	PIM1
A	SCN9A
A	PIM2
A	PIM3
A	GRK7
A	STK38
A	HIPK4
A	TAOK2
A	ERN1
A	OXSR1
A	MAK
A	STK39
A	CDKL5
A	CDKL3
A	PRPF4
A	PIK3C2G
A	MAP3K6
B	ABCB1
B	PRKCA
B	HMGCR
B	NR3C1
B	PTPN1
B	PGR
B	BCL2L1
B	PLA2G2A
B	PRKCD
B	PDE4D
B	TERT
B	AR
B	IKBKB
B	PRKCE
B	PRKCB
B	TTL
B	ALOX5
B	PRKCG
B	PRKCH
B	OPRK1
B	GSTM1
B	IARS
B	PTGS2
B	CES2
B	CCR1
B	CYP19A1
B	PCSK7
B	NR3C2
B	F2RL1
B	PRKCQ
B	HSD11B1
B	CXCR1
B	NR1I2
B	ADORA1
B	F2
B	PDCD4
B	PTGES
B	PER2
B	MMP1
B	GSK3B
B	PPP2CA
B	ATP2A1
B	MAPK14
B	OPRD1
B	SERPINA6
B	PSEN2 PSENEN NCSTN APH1A PSEN1 APH1B
B	PTPN11
B	FNTA FNTB
B	RPS6KA5
B	BRD4
B	P2RX3
B	MAPK1
B	CREBBP
B	NTRK1
B	VAV1
B	LRRK2
B	KCNA3
B	PYGL
B	PYGM
B	CYP51A1
B	MTOR
B	PIK3CA
B	IMPDH1
B	IMPDH2
B	CCNB3 CDK1 CCNB1 CCNB2
B	CDK2 CCNA1 CCNA2
B	RPS6KA3
B	CCNC CDK8
B	MAPK11
B	CDK8
B	ITGAL
B	JUN
B	GSK3A
B	JAK3
B	PIK3CB
B	PDGFRB
B	KIT
B	PDE10A
B	LIMK2
B	HSD11B2
B	PDE2A
B	MDM2
B	TLR9
B	CDK2
B	CDK1
B	SIRT2
B	NMT1
B	PRKCZ
B	PRKDC
B	CCNE1 CDK2
B	OPRL1
B	P2RX7
B	CCND1 CDK4
B	OXTR
B	CCNE2 CDK2 CCNE1
B	IL1B
B	F10
B	ADORA2A
B	CDC25C
B	INSR
C	BCL2L1
C	NR3C1
C	HMGCR
C	IKBKB
C	PRKCA
C	AR
C	OPRK1
C	TERT
C	PRKCD
C	PRKCG
C	PRKCB
C	PRKCH
C	PGR
C	ABCB1
C	PTPN1
C	PTGS2
C	PTPN11
C	ALOX5
C	NR3C2
C	PLA2G2A
C	OPRD1
C	PPP1CC
C	F2RL1
C	CYP19A1
C	CCR1
C	HSD11B1
C	PPP2CA
C	CDC25C
C	PRKCQ
C	RPS6KA5
C	PRKCE
C	F2
C	IARS
C	PSEN2 PSENEN NCSTN APH1A PSEN1 APH1B
C	CCNC CDK8
C	CDK8
C	KCNA3
C	CES2
C	TTL
C	PRKCZ
C	PER2
C	SERPINA6
C	PDE4D
C	NTRK1
C	PDE10A
C	PTGES
C	CCNB3 CDK1 CCNB1 CCNB2
C	CDK2 CCNA1 CCNA2
C	RPS6KA3
C	PPARD
C	BRD4
C	CREBBP
C	PIK3CB
C	IMPDH1
C	IMPDH2
C	PDCD4
C	MAPK14
C	MDM2
C	LRRK2
C	JAK3
C	CDK2
C	CDK1
C	P2RX3
C	CDC25A
C	ADORA2A
C	MAP2K1
C	ATP2A1
C	GSTM1
C	KIT
C	RET
C	LCK
C	PRKDC
C	TYK2
C	MAPK1
C	MKNK2
C	ALK
C	EPHB4
C	PDE2A
C	PARP1
C	TRAP1
C	CCND1 CDK4
C	CCNE1 CDK2
C	CCNE2 CDK2 CCNE1
C	HSP90AB1
C	PIK3CD
C	PIK3CA
C	PSMB2
C	CYP51A1
C	PSMB1
C	PSMB5
C	PPARG
C	OPRL1
C	P2RX7
C	LIMK2
C	ADRB2
C	ADRB1
C	ADRB3
C	JAK2
C	FNTA FNTB
C	PAK1
D	PRKCA
D	PRKCD
D	PRKCB
D	AR
D	PRKCE
D	PRKCG
D	PRKCH
D	ABCB1
D	PRKCQ
D	PTGS2
D	HMGCR
D	IARS
D	GSTM1
D	VAV1
D	NR3C1
D	TERT
D	TTL
D	CXCR1
D	F2RL1
D	PTPN1
D	PDE4D
D	ATP2A1
D	PGR
D	KCNA3
D	PDCD4
D	CCR1
D	PLA2G2A
D	BCL2L1
D	IKBKB
D	JUN
D	ALOX5
D	NR1I2
D	TRAP1
D	HSP90AB1
D	NTRK1
D	MMP3
D	MMP1
D	CCNB3 CDK1 CCNB1 CCNB2
D	CDK2 CCNA1 CCNA2
D	RPS6KA3
D	MAPK14
D	CDK2
D	CDK1
D	HSD11B1
D	P2RX3
D	F2
D	PER2
D	CCND1 CDK4
D	CCNE2 CDK2 CCNE1
D	CCNC CDK8
D	CDK8
D	TRPV4
D	BRD4
D	CREBBP
D	OPRK1
D	F10
D	GSK3B
D	CES2
D	LRRK2
D	PRKCZ
D	MAPK1
D	INSR
D	ITK
D	FNTA FNTB
D	PFKFB3
D	PPP2CA
D	PTPN11
D	MAP2K1
D	MAP3K1
D	P2RX7
D	NMT1
D	GSK3A
D	CSF1R
D	FKBP1A MTOR
D	RPS6KB1
D	AURKA
D	MDM2
D	TYRO3
D	MERTK
D	PTGES
D	ADORA1
D	ADORA3
D	CDK9
D	SIRT2
D	SYK
D	PSMB8
D	AURKB
D	PYGL
D	CYP51A1
D	PCSK7
D	IMPDH1
D	IMPDH2
D	ADORA2A
D	PGGT1B FNTA
D	EDNRA
D	FLT4
D	FLT3
D	REN
D	MAPK11
D	NR3C2
E	PRKCA
E	PRKCD
E	PRKCE
E	ABCB1
E	PRKCB
E	AR
E	PTGS2
E	PRKCG
E	PRKCH
E	PRKCQ
E	NR3C1
E	VAV1
E	HMGCR
E	F2RL1
E	CXCR1
E	IARS
E	GSTM1
E	ATP2A1
E	PTPN1
E	PGR
E	KCNA3
E	TERT
E	PDE4D
E	BCL2L1
E	PDCD4
E	TTL
E	CCR1
E	NR1I2
E	TRAP1
E	HSP90AB1
E	IKBKB
E	JUN
E	OPRK1
E	ALOX5
E	CDK2
E	CDK1
E	PLA2G2A
E	CCNB3 CDK1 CCNB1 CCNB2
E	CDK2 CCNA1 CCNA2
E	RPS6KA3
E	MAPK14
E	TRPV4
E	NTRK1
E	MMP1
E	F2
E	FNTA FNTB
E	PER2
E	P2RX3
E	GSK3B
E	MMP3
E	BRD4
E	CREBBP
E	HSD11B1
E	INSR
E	ITK
E	CCNC CDK8
E	CDK8
E	MAP2K1
E	MAP3K1
E	PTPN11
E	MAPK1
E	PPP2CA
E	LRRK2
E	NMT1
E	CDK9
E	P2RX7
E	EDNRA
E	CCND1 CDK4
E	CCNE2 CDK2 CCNE1
E	PFKFB3
E	PSMB2
E	PSMB1
E	PSMB5
E	REN
E	F10
E	PYGL
E	PRKCZ
E	CYP51A1
E	SIRT2
E	ADORA1
E	WNT3A
E	JAK3
E	ADORA3
E	JAK2
E	TNKS2
E	MDM2
E	SYK
E	ADAM17
E	AXL
E	TYRO3
E	IL6ST
E	CASP8
E	CASP1
E	FLT4
E	FLT3
E	PSMB8
E	PGGT1B FNTA
E	TBXAS1
E	CFD
E	TK1
F	TERT
F	ABCB1
F	NR3C1
F	HMGCR
F	PRKCA
F	IARS
F	AR
F	PTPN1
F	BCL2L1
F	RPS6KA5
F	IKBKB
F	KCNA3
F	PDCD4
F	PRKCD
F	OPRK1
F	ALOX5
F	PGR
F	PTGS2
F	PDE4D
F	CCR1
F	NR1I2
F	PRKCB
F	F2RL1
F	PRKCE
F	GSTM1
F	PRKCG
F	PRKCH
F	F2
F	PLA2G2A
F	CES2
F	PTPN11
F	CYP19A1
F	CCNC CDK8
F	CDK8
F	JUN
F	BRD4
F	CREBBP
F	MAPK1
F	OPRD1
F	LRRK2
F	PER2
F	MAPK14
F	NTRK1
F	TTL
F	HSD11B1
F	PSEN2 PSENEN NCSTN APH1A PSEN1 APH1B
F	P2RX3
F	NR3C2
F	PARP1
F	MMP1
F	PRKCQ
F	CFD
F	MTOR
F	MDM2
F	TYRO3
F	MERTK
F	CCNB3 CDK1 CCNB1 CCNB2
F	CDK2 CCNA1 CCNA2
F	RPS6KA3
F	F10
F	TRAP1
F	HSP90AB1
F	PRKDC
F	PPP2CA
F	IMPDH1
F	IMPDH2
F	JAK3
F	ADORA2A
F	KIT
F	FKBP1A MTOR
F	CDK2
F	CDK1
F	PDGFRB
F	PRKCZ
F	PIK3CA
F	PDE10A
F	ITK
F	ATP2A1
F	CCND1 CDK4
F	OPRL1
F	CCNE2 CDK2 CCNE1
F	GSK3A
F	MAPK3
F	MAPK11
F	PTGES
F	CCNA2 CDK2
F	PIK3CB
F	TLR9
F	CCNE1 CDK2
F	GABRB3 GABRG2 GABRA5
F	BACE2
F	HTR6
F	PDE1C
F	LIMK2
F	MAPK8
F	MAPK10
F	MAPK9
F	PPARG
F	NMT1
F	MAP2K1
G	PRKCA
G	KCNA3
G	PRKCE
G	IARS
G	PRKCD
G	ABCB1
G	PRKCB
G	PTGS2
G	PRKCG
G	PRKCH
G	PRKCQ
G	NR3C1
G	JUN
G	F2RL1
G	TERT
G	PDCD4
G	PTPN1
G	GSTM1
G	ATP2A1
G	HMGCR
G	PIK3CA
G	AR
G	TRAP1
G	HSP90AB1
G	PDE4D
G	P2RX3
G	CCR1
G	PIK3CB
G	NR1I2
G	VAV1
G	CDK2
G	CDK1
G	REN
G	OPRK1
G	GSK3B
G	HSD11B1
G	MMP1
G	SF3B3
G	MAPK1
G	CCNB3 CDK1 CCNB1 CCNB2
G	CDK2 CCNA1 CCNA2
G	RPS6KA3
G	BCL2L1
G	CXCR1
G	NTRK1
G	FASN
G	LRRK2
G	ADCY1
G	OPRD1
G	F2
G	BRD4
G	F10
G	CREBBP
G	SORD
G	MMP3
G	PARP1
G	PIK3CD
G	MAPK3
G	CHEK1
G	ADORA3
G	MAPK14
G	CCNC CDK8
G	PER2
G	CDK8
G	PGR
G	MMP7
G	P2RX7
G	PFKFB3
G	NMT1
G	PDK1
G	TRPV4
G	AURKA
G	PTPN11
G	CYP51A1
G	RPS6KA5
G	IKBKB
G	ATP12A
G	CFD
G	ADORA2B
G	SYK
G	ALOX5
G	PIK3CG
G	AXL
G	TYRO3
G	MERTK
G	FNTA FNTB
G	WNT3A
G	CCNA2 CDK2
G	PDE10A
G	TNKS2
G	BRAF
G	IGF1R
G	BACE2
G	MAP2K1
G	MAP3K1
G	ROS1
G	PPP2CA
G	ERBB2
G	CSF1R
G	KIT
H	ABCB1
H	AR
H	NR3C1
H	TERT
H	IARS
H	PRKCD
H	PRKCA
H	HMGCR
H	JUN
H	RPS6KA5
H	IKBKB
H	PDCD4
H	KCNA3
H	PTPN1
H	F2RL1
H	HSD11B1
H	GSTM1
H	PRKCE
H	PCSK7
H	ALOX5
H	PTGS2
H	PRKCB
H	NR3C2
H	MTOR
H	PIK3CA
H	ATP12A
H	BRD4
H	CREBBP
H	PRKCH
H	PRKCQ
H	PLA2G2A
H	OPRK1
H	GYS1
H	P2RX7
H	P2RX3
H	LRRK2
H	PRKCG
H	MAPK14
H	NTRK1
H	CDK2
H	CDK1
H	F2
H	SF3B3
H	BCL2L1
H	PDE4D
H	PPP2CA
H	PDE10A
H	ATP2A1
H	PGR
H	CCR1
H	MAPK1
H	BACE2
H	WNT3A
H	MAPK8
H	MAPK10
H	MMP3
H	MMP1
H	MAPK9
H	SCN9A
H	TNKS2
H	TTL
H	OPRD1
H	TYRO3
H	MERTK
H	SORD
H	MAP3K14
H	EIF2AK3
H	SERPINA6
H	TLR9
H	CCND1 CDK4
H	CCNE2 CDK2 CCNE1
H	FLT4
H	FLT3
H	CDC25B
H	PDGFRB
H	KIT
H	ADORA2A
H	CYP19A1
H	TRAP1
H	HSP90AB1
H	CXCR1
H	PYGL
H	ITK
H	VAV1
H	KCNJ1
H	MAPK3
H	SRC
H	CCNB3 CDK1 CCNB1 CCNB2
H	CDK2 CCNA1 CCNA2
H	RPS6KA3
H	CXCR2
H	ERN1
H	SLC5A4
H	AURKA
H	SLC5A1
H	JAK1
H	JAK2
H	SLC5A2
H	DPP4
H	NR1I2
I	PRKCA
I	IARS
I	KCNA3
I	PRKCD
I	PRKCB
I	PRKCE
I	TERT
I	PTPN1
I	ABCB1
I	AR
I	NR3C1
I	PRKCG
I	PRKCH
I	PRKCQ
I	JUN
I	PDCD4
I	HMGCR
I	PTGS2
I	F2RL1
I	GSTM1
I	CCR1
I	NR1I2
I	ATP2A1
I	TRAP1
I	HSP90AB1
I	MMP1
I	CCNB3 CDK1 CCNB1 CCNB2
I	CDK2 CCNA1 CCNA2
I	RPS6KA3
I	CDK2
I	CDK1
I	GSK3B
I	PDE4D
I	PGR
I	RPS6KA5
I	IKBKB
I	OPRK1
I	MAPK1
I	VAV1
I	MAPK14
I	ALOX5
I	F2
I	P2RX3
I	HSD11B1
I	CXCR1
I	PER2
I	NTRK1
I	PTPN11
I	CCNC CDK8
I	PIK3CA
I	CDK8
I	PIK3CD
I	BCL2L1
I	SF3B3
I	TTL
I	BRD4
I	CREBBP
I	LRRK2
I	REN
I	F10
I	PARP1
I	TRPV4
I	MAPK3
I	PDK1
I	ADORA3
I	ADAM17
I	CCNA2 CDK2
I	KIT
I	CASP3
I	NMT1
I	CASP7
I	PIK3CB
I	ADCY1
I	OPRD1
I	KCNK3
I	CSF1R
I	FKBP1A MTOR
I	SORD
I	MMP3
I	PIM1
I	JAK3
I	JAK2
I	GYS1
I	PIM2
I	CHEK1
I	P2RX7
I	PIM3
I	BACE2
I	NOS2
I	PPARD
I	HDAC6
I	CCND1 CDK4
I	HDAC2
I	OPRL1
I	CCNE2 CDK2 CCNE1
I	PDPK1
I	HDAC1
I	WNT3A
I	MAPK8
I	MAPK10
