# Supplementary material for: Network pharmacognosy of Galphimia glauca: Mapping the molecular landscape of a traditional Mexican medicinal plant
Source: PLoS One. 2025 Jul 1;20(7):e0317546. doi: 10.1371/journal.pone.0317546 (PMC12212526; doi:10.1371/journal.pone.0317546)
Supplement: S2 File — (ZIP) [file pone.0317546.s002.zip › S2.txt]

name	type	degree
A	galphimine	100
B	galphimine	100
C	galphimine	100
D	galphimine	100
E	galphimine	100
F	galphimine	100
G	galphimine	100
H	galphimine	100
I	galphimine	100
ABCB1	target	9
PRKCA	target	9
AR	target	9
NR3C1	target	9
PRKCD	target	9
PTPN1	target	9
HMGCR	target	9
TERT	target	9
PRKCE	target	9
IKBKB	target	9
PGR	target	9
PLA2G2A	target	7
IARS	target	9
GSTM1	target	9
PRKCB	target	9
PTGS2	target	9
PRKCH	target	9
PRKCQ	target	9
PDE4D	target	9
F2RL1	target	9
ALOX5	target	9
CXCR1	target	7
PRKCG	target	9
NR3C2	target	6
JUN	target	8
VAV1	target	7
ATP2A1	target	9
BCL2L1	target	9
BRD4	target	9
CREBBP	target	9
TTL	target	8
F2	target	9
OPRK1	target	9
PDCD4	target	9
RPS6KA5	target	7
CCR1	target	9
PPP2CA	target	8
CDK2	target	9
CDK1	target	9
MMP1	target	8
P2RX7	target	8
NTRK1	target	9
CYP19A1	target	5
MMP3	target	6
GSK3B	target	6
GYS1	target	3
CCNC CDK8	target	8
CDK8	target	8
HSD11B1	target	9
FNTA FNTB	target	6
SERPINA6	target	4
LRRK2	target	9
CCND1 CDK4	target	8
CCNE2 CDK2 CCNE1	target	8
MAPK14	target	9
ADORA1	target	4
TRAP1	target	8
HSP90AB1	target	8
MAPK1	target	9
OPRD1	target	7
ADORA2A	target	6
FLT4	target	4
FLT3	target	4
MAP2K1	target	6
CES2	target	5
PDE10A	target	6
TYRO3	target	6
MERTK	target	5
BACE2	target	5
TLR9	target	4
P2RX3	target	9
NR1I2	target	8
KCNA3	target	9
SLC5A4	target	2
PSEN2 PSENEN NCSTN APH1A PSEN1 APH1B	target	4
SORD	target	4
MAP3K1	target	4
CXCR2	target	2
CCNB3 CDK1 CCNB1 CCNB2	target	9
CDK2 CCNA1 CCNA2	target	9
RPS6KA3	target	9
SLC5A2	target	2
PTGES	target	5
PIM1	target	2
SCN9A	target	2
PIM2	target	2
PIM3	target	2
GRK7	target	1
STK38	target	1
HIPK4	target	1
TAOK2	target	1
ERN1	target	2
OXSR1	target	1
MAK	target	1
STK39	target	1
CDKL5	target	1
CDKL3	target	1
PRPF4	target	1
PIK3C2G	target	1
MAP3K6	target	1
PCSK7	target	3
PER2	target	7
PTPN11	target	7
PYGL	target	4
PYGM	target	1
CYP51A1	target	5
MTOR	target	3
PIK3CA	target	6
IMPDH1	target	4
IMPDH2	target	4
MAPK11	target	3
ITGAL	target	1
GSK3A	target	3
JAK3	target	5
PIK3CB	target	5
PDGFRB	target	3
KIT	target	6
LIMK2	target	3
HSD11B2	target	1
PDE2A	target	2
MDM2	target	5
SIRT2	target	3
NMT1	target	6
PRKCZ	target	5
PRKDC	target	3
CCNE1 CDK2	target	3
OPRL1	target	4
OXTR	target	1
IL1B	target	1
F10	target	6
CDC25C	target	2
INSR	target	3
PPP1CC	target	1
PPARD	target	2
CDC25A	target	1
RET	target	1
LCK	target	1
TYK2	target	1
MKNK2	target	1
ALK	target	1
EPHB4	target	1
PARP1	target	4
PIK3CD	target	3
PSMB2	target	2
PSMB1	target	2
PSMB5	target	2
PPARG	target	2
ADRB2	target	1
ADRB1	target	1
ADRB3	target	1
JAK2	target	4
PAK1	target	1
TRPV4	target	4
ITK	target	4
PFKFB3	target	3
CSF1R	target	3
FKBP1A MTOR	target	3
RPS6KB1	target	1
AURKA	target	3
ADORA3	target	4
CDK9	target	2
SYK	target	3
PSMB8	target	2
AURKB	target	1
PGGT1B FNTA	target	2
EDNRA	target	2
REN	target	4
WNT3A	target	4
TNKS2	target	3
ADAM17	target	2
AXL	target	2
IL6ST	target	1
CASP8	target	1
CASP1	target	1
TBXAS1	target	1
CFD	target	3
TK1	target	1
MAPK3	target	4
CCNA2 CDK2	target	3
GABRB3 GABRG2 GABRA5	target	1
HTR6	target	1
PDE1C	target	1
MAPK8	target	3
MAPK10	target	3
MAPK9	target	2
SF3B3	target	3
FASN	target	1
ADCY1	target	2
CHEK1	target	2
MMP7	target	1
PDK1	target	2
ATP12A	target	2
ADORA2B	target	1
PIK3CG	target	1
BRAF	target	1
IGF1R	target	1
ROS1	target	1
ERBB2	target	1
MAP3K14	target	1
EIF2AK3	target	1
CDC25B	target	1
KCNJ1	target	1
SRC	target	1
SLC5A1	target	1
JAK1	target	1
DPP4	target	1
CASP3	target	1
CASP7	target	1
KCNK3	target	1
NOS2	target	1
HDAC6	target	1
HDAC2	target	1
PDPK1	target	1
HDAC1	target	1
