# Supplementary material for: Network pharmacognosy of Galphimia glauca: Mapping the molecular landscape of a traditional Mexican medicinal plant
Source: PLoS One. 2025 Jul 1;20(7):e0317546. doi: 10.1371/journal.pone.0317546 (PMC12212526; doi:10.1371/journal.pone.0317546)
Supplement: S2 File — (ZIP) [file pone.0317546.s002.zip › grafo_1.graphml]

<?xml version="1.0" encoding="UTF-8"?>
<graphml xmlns="http://graphml.graphdrawing.org/xmlns"
         xmlns:xsi="http://www.w3.org/2001/XMLSchema-instance"
         xsi:schemaLocation="http://graphml.graphdrawing.org/xmlns
         http://graphml.graphdrawing.org/xmlns/1.0/graphml.xsd">
<!-- Created by igraph -->
  <key id="v_name" for="node" attr.name="name" attr.type="string"/>
  <key id="v_type" for="node" attr.name="type" attr.type="string"/>
  <graph id="G" edgedefault="directed">
    <node id="n0">
      <data key="v_name">A</data>
      <data key="v_type">galphimine</data>
    </node>
    <node id="n1">
      <data key="v_name">B</data>
      <data key="v_type">galphimine</data>
    </node>
    <node id="n2">
      <data key="v_name">C</data>
      <data key="v_type">galphimine</data>
    </node>
    <node id="n3">
      <data key="v_name">D</data>
      <data key="v_type">galphimine</data>
    </node>
    <node id="n4">
      <data key="v_name">E</data>
      <data key="v_type">galphimine</data>
    </node>
    <node id="n5">
      <data key="v_name">F</data>
      <data key="v_type">galphimine</data>
    </node>
    <node id="n6">
      <data key="v_name">G</data>
      <data key="v_type">galphimine</data>
    </node>
    <node id="n7">
      <data key="v_name">H</data>
      <data key="v_type">galphimine</data>
    </node>
    <node id="n8">
      <data key="v_name">I</data>
      <data key="v_type">galphimine</data>
    </node>
    <node id="n9">
      <data key="v_name">ABCB1</data>
      <data key="v_type">target</data>
    </node>
    <node id="n10">
      <data key="v_name">PRKCA</data>
      <data key="v_type">target</data>
    </node>
    <node id="n11">
      <data key="v_name">AR</data>
      <data key="v_type">target</data>
    </node>
    <node id="n12">
      <data key="v_name">NR3C1</data>
      <data key="v_type">target</data>
    </node>
    <node id="n13">
      <data key="v_name">PRKCD</data>
      <data key="v_type">target</data>
    </node>
    <node id="n14">
      <data key="v_name">PTPN1</data>
      <data key="v_type">target</data>
    </node>
    <node id="n15">
      <data key="v_name">HMGCR</data>
      <data key="v_type">target</data>
    </node>
    <node id="n16">
      <data key="v_name">TERT</data>
      <data key="v_type">target</data>
    </node>
    <node id="n17">
      <data key="v_name">PRKCE</data>
      <data key="v_type">target</data>
    </node>
    <node id="n18">
      <data key="v_name">IKBKB</data>
      <data key="v_type">target</data>
    </node>
    <node id="n19">
      <data key="v_name">PGR</data>
      <data key="v_type">target</data>
    </node>
    <node id="n20">
      <data key="v_name">PLA2G2A</data>
      <data key="v_type">target</data>
    </node>
    <node id="n21">
      <data key="v_name">IARS</data>
      <data key="v_type">target</data>
    </node>
    <node id="n22">
      <data key="v_name">GSTM1</data>
      <data key="v_type">target</data>
    </node>
    <node id="n23">
      <data key="v_name">PRKCB</data>
      <data key="v_type">target</data>
    </node>
    <node id="n24">
      <data key="v_name">PTGS2</data>
      <data key="v_type">target</data>
    </node>
    <node id="n25">
      <data key="v_name">PRKCH</data>
      <data key="v_type">target</data>
    </node>
    <node id="n26">
      <data key="v_name">PRKCQ</data>
      <data key="v_type">target</data>
    </node>
    <node id="n27">
      <data key="v_name">PDE4D</data>
      <data key="v_type">target</data>
    </node>
    <node id="n28">
      <data key="v_name">F2RL1</data>
      <data key="v_type">target</data>
    </node>
    <node id="n29">
      <data key="v_name">ALOX5</data>
      <data key="v_type">target</data>
    </node>
    <node id="n30">
      <data key="v_name">CXCR1</data>
      <data key="v_type">target</data>
    </node>
    <node id="n31">
      <data key="v_name">PRKCG</data>
      <data key="v_type">target</data>
    </node>
    <node id="n32">
      <data key="v_name">NR3C2</data>
      <data key="v_type">target</data>
    </node>
    <node id="n33">
      <data key="v_name">JUN</data>
      <data key="v_type">target</data>
    </node>
    <node id="n34">
      <data key="v_name">VAV1</data>
      <data key="v_type">target</data>
    </node>
    <node id="n35">
      <data key="v_name">ATP2A1</data>
      <data key="v_type">target</data>
    </node>
    <node id="n36">
      <data key="v_name">BCL2L1</data>
      <data key="v_type">target</data>
    </node>
    <node id="n37">
      <data key="v_name">BRD4</data>
      <data key="v_type">target</data>
    </node>
    <node id="n38">
      <data key="v_name">CREBBP</data>
      <data key="v_type">target</data>
    </node>
    <node id="n39">
      <data key="v_name">TTL</data>
      <data key="v_type">target</data>
    </node>
    <node id="n40">
      <data key="v_name">F2</data>
      <data key="v_type">target</data>
    </node>
    <node id="n41">
      <data key="v_name">OPRK1</data>
      <data key="v_type">target</data>
    </node>
    <node id="n42">
      <data key="v_name">PDCD4</data>
      <data key="v_type">target</data>
    </node>
    <node id="n43">
      <data key="v_name">RPS6KA5</data>
      <data key="v_type">target</data>
    </node>
    <node id="n44">
      <data key="v_name">CCR1</data>
      <data key="v_type">target</data>
    </node>
    <node id="n45">
      <data key="v_name">PPP2CA</data>
      <data key="v_type">target</data>
    </node>
    <node id="n46">
      <data key="v_name">CDK2</data>
      <data key="v_type">target</data>
    </node>
    <node id="n47">
      <data key="v_name">CDK1</data>
      <data key="v_type">target</data>
    </node>
    <node id="n48">
      <data key="v_name">MMP1</data>
      <data key="v_type">target</data>
    </node>
    <node id="n49">
      <data key="v_name">P2RX7</data>
      <data key="v_type">target</data>
    </node>
    <node id="n50">
      <data key="v_name">NTRK1</data>
      <data key="v_type">target</data>
    </node>
    <node id="n51">
      <data key="v_name">CYP19A1</data>
      <data key="v_type">target</data>
    </node>
    <node id="n52">
      <data key="v_name">MMP3</data>
      <data key="v_type">target</data>
    </node>
    <node id="n53">
      <data key="v_name">GSK3B</data>
      <data key="v_type">target</data>
    </node>
    <node id="n54">
      <data key="v_name">GYS1</data>
      <data key="v_type">target</data>
    </node>
    <node id="n55">
      <data key="v_name">CCNC CDK8</data>
      <data key="v_type">target</data>
    </node>
    <node id="n56">
      <data key="v_name">CDK8</data>
      <data key="v_type">target</data>
    </node>
    <node id="n57">
      <data key="v_name">HSD11B1</data>
      <data key="v_type">target</data>
    </node>
    <node id="n58">
      <data key="v_name">FNTA FNTB</data>
      <data key="v_type">target</data>
    </node>
    <node id="n59">
      <data key="v_name">SERPINA6</data>
      <data key="v_type">target</data>
    </node>
    <node id="n60">
      <data key="v_name">LRRK2</data>
      <data key="v_type">target</data>
    </node>
    <node id="n61">
      <data key="v_name">CCND1 CDK4</data>
      <data key="v_type">target</data>
    </node>
    <node id="n62">
      <data key="v_name">CCNE2 CDK2 CCNE1</data>
      <data key="v_type">target</data>
    </node>
    <node id="n63">
      <data key="v_name">MAPK14</data>
      <data key="v_type">target</data>
    </node>
    <node id="n64">
      <data key="v_name">ADORA1</data>
      <data key="v_type">target</data>
    </node>
    <node id="n65">
      <data key="v_name">TRAP1</data>
      <data key="v_type">target</data>
    </node>
    <node id="n66">
      <data key="v_name">HSP90AB1</data>
      <data key="v_type">target</data>
    </node>
    <node id="n67">
      <data key="v_name">MAPK1</data>
      <data key="v_type">target</data>
    </node>
    <node id="n68">
      <data key="v_name">OPRD1</data>
      <data key="v_type">target</data>
    </node>
    <node id="n69">
      <data key="v_name">ADORA2A</data>
      <data key="v_type">target</data>
    </node>
    <node id="n70">
      <data key="v_name">FLT4</data>
      <data key="v_type">target</data>
    </node>
    <node id="n71">
      <data key="v_name">FLT3</data>
      <data key="v_type">target</data>
    </node>
    <node id="n72">
      <data key="v_name">MAP2K1</data>
      <data key="v_type">target</data>
    </node>
    <node id="n73">
      <data key="v_name">CES2</data>
      <data key="v_type">target</data>
    </node>
    <node id="n74">
      <data key="v_name">PDE10A</data>
      <data key="v_type">target</data>
    </node>
    <node id="n75">
      <data key="v_name">TYRO3</data>
      <data key="v_type">target</data>
    </node>
    <node id="n76">
      <data key="v_name">MERTK</data>
      <data key="v_type">target</data>
    </node>
    <node id="n77">
      <data key="v_name">BACE2</data>
      <data key="v_type">target</data>
    </node>
    <node id="n78">
      <data key="v_name">TLR9</data>
      <data key="v_type">target</data>
    </node>
    <node id="n79">
      <data key="v_name">P2RX3</data>
      <data key="v_type">target</data>
    </node>
    <node id="n80">
      <data key="v_name">NR1I2</data>
      <data key="v_type">target</data>
    </node>
    <node id="n81">
      <data key="v_name">KCNA3</data>
      <data key="v_type">target</data>
    </node>
    <node id="n82">
      <data key="v_name">SLC5A4</data>
      <data key="v_type">target</data>
    </node>
    <node id="n83">
      <data key="v_name">PSEN2 PSENEN NCSTN APH1A PSEN1 APH1B</data>
      <data key="v_type">target</data>
    </node>
    <node id="n84">
      <data key="v_name">SORD</data>
      <data key="v_type">target</data>
    </node>
    <node id="n85">
      <data key="v_name">MAP3K1</data>
      <data key="v_type">target</data>
    </node>
    <node id="n86">
      <data key="v_name">CXCR2</data>
      <data key="v_type">target</data>
    </node>
    <node id="n87">
      <data key="v_name">CCNB3 CDK1 CCNB1 CCNB2</data>
      <data key="v_type">target</data>
    </node>
    <node id="n88">
      <data key="v_name">CDK2 CCNA1 CCNA2</data>
      <data key="v_type">target</data>
    </node>
    <node id="n89">
      <data key="v_name">RPS6KA3</data>
      <data key="v_type">target</data>
    </node>
    <node id="n90">
      <data key="v_name">SLC5A2</data>
      <data key="v_type">target</data>
    </node>
    <node id="n91">
      <data key="v_name">PTGES</data>
      <data key="v_type">target</data>
    </node>
    <node id="n92">
      <data key="v_name">PIM1</data>
      <data key="v_type">target</data>
    </node>
    <node id="n93">
      <data key="v_name">SCN9A</data>
      <data key="v_type">target</data>
    </node>
    <node id="n94">
      <data key="v_name">PIM2</data>
      <data key="v_type">target</data>
    </node>
    <node id="n95">
      <data key="v_name">PIM3</data>
      <data key="v_type">target</data>
    </node>
    <node id="n96">
      <data key="v_name">GRK7</data>
      <data key="v_type">target</data>
    </node>
    <node id="n97">
      <data key="v_name">STK38</data>
      <data key="v_type">target</data>
    </node>
    <node id="n98">
      <data key="v_name">HIPK4</data>
      <data key="v_type">target</data>
    </node>
    <node id="n99">
      <data key="v_name">TAOK2</data>
      <data key="v_type">target</data>
    </node>
    <node id="n100">
      <data key="v_name">ERN1</data>
      <data key="v_type">target</data>
    </node>
    <node id="n101">
      <data key="v_name">OXSR1</data>
      <data key="v_type">target</data>
    </node>
    <node id="n102">
      <data key="v_name">MAK</data>
      <data key="v_type">target</data>
    </node>
    <node id="n103">
      <data key="v_name">STK39</data>
      <data key="v_type">target</data>
    </node>
    <node id="n104">
      <data key="v_name">CDKL5</data>
      <data key="v_type">target</data>
    </node>
    <node id="n105">
      <data key="v_name">CDKL3</data>
      <data key="v_type">target</data>
    </node>
    <node id="n106">
      <data key="v_name">PRPF4</data>
      <data key="v_type">target</data>
    </node>
    <node id="n107">
      <data key="v_name">PIK3C2G</data>
      <data key="v_type">target</data>
    </node>
    <node id="n108">
      <data key="v_name">MAP3K6</data>
      <data key="v_type">target</data>
    </node>
    <node id="n109">
      <data key="v_name">PCSK7</data>
      <data key="v_type">target</data>
    </node>
    <node id="n110">
      <data key="v_name">PER2</data>
      <data key="v_type">target</data>
    </node>
    <node id="n111">
      <data key="v_name">PTPN11</data>
      <data key="v_type">target</data>
    </node>
    <node id="n112">
      <data key="v_name">PYGL</data>
      <data key="v_type">target</data>
    </node>
    <node id="n113">
      <data key="v_name">PYGM</data>
      <data key="v_type">target</data>
    </node>
    <node id="n114">
      <data key="v_name">CYP51A1</data>
      <data key="v_type">target</data>
    </node>
    <node id="n115">
      <data key="v_name">MTOR</data>
      <data key="v_type">target</data>
    </node>
    <node id="n116">
      <data key="v_name">PIK3CA</data>
      <data key="v_type">target</data>
    </node>
    <node id="n117">
      <data key="v_name">IMPDH1</data>
      <data key="v_type">target</data>
    </node>
    <node id="n118">
      <data key="v_name">IMPDH2</data>
      <data key="v_type">target</data>
    </node>
    <node id="n119">
      <data key="v_name">MAPK11</data>
      <data key="v_type">target</data>
    </node>
    <node id="n120">
      <data key="v_name">ITGAL</data>
      <data key="v_type">target</data>
    </node>
    <node id="n121">
      <data key="v_name">GSK3A</data>
      <data key="v_type">target</data>
    </node>
    <node id="n122">
      <data key="v_name">JAK3</data>
      <data key="v_type">target</data>
    </node>
    <node id="n123">
      <data key="v_name">PIK3CB</data>
      <data key="v_type">target</data>
    </node>
    <node id="n124">
      <data key="v_name">PDGFRB</data>
      <data key="v_type">target</data>
    </node>
    <node id="n125">
      <data key="v_name">KIT</data>
      <data key="v_type">target</data>
    </node>
    <node id="n126">
      <data key="v_name">LIMK2</data>
      <data key="v_type">target</data>
    </node>
    <node id="n127">
      <data key="v_name">HSD11B2</data>
      <data key="v_type">target</data>
    </node>
    <node id="n128">
      <data key="v_name">PDE2A</data>
      <data key="v_type">target</data>
    </node>
    <node id="n129">
      <data key="v_name">MDM2</data>
      <data key="v_type">target</data>
    </node>
    <node id="n130">
      <data key="v_name">SIRT2</data>
      <data key="v_type">target</data>
    </node>
    <node id="n131">
      <data key="v_name">NMT1</data>
      <data key="v_type">target</data>
    </node>
    <node id="n132">
      <data key="v_name">PRKCZ</data>
      <data key="v_type">target</data>
    </node>
    <node id="n133">
      <data key="v_name">PRKDC</data>
      <data key="v_type">target</data>
    </node>
    <node id="n134">
      <data key="v_name">CCNE1 CDK2</data>
      <data key="v_type">target</data>
    </node>
    <node id="n135">
      <data key="v_name">OPRL1</data>
      <data key="v_type">target</data>
    </node>
    <node id="n136">
      <data key="v_name">OXTR</data>
      <data key="v_type">target</data>
    </node>
    <node id="n137">
      <data key="v_name">IL1B</data>
      <data key="v_type">target</data>
    </node>
    <node id="n138">
      <data key="v_name">F10</data>
      <data key="v_type">target</data>
    </node>
    <node id="n139">
      <data key="v_name">CDC25C</data>
      <data key="v_type">target</data>
    </node>
    <node id="n140">
      <data key="v_name">INSR</data>
      <data key="v_type">target</data>
    </node>
    <node id="n141">
      <data key="v_name">PPP1CC</data>
      <data key="v_type">target</data>
    </node>
    <node id="n142">
      <data key="v_name">PPARD</data>
      <data key="v_type">target</data>
    </node>
    <node id="n143">
      <data key="v_name">CDC25A</data>
      <data key="v_type">target</data>
    </node>
    <node id="n144">
      <data key="v_name">RET</data>
      <data key="v_type">target</data>
    </node>
    <node id="n145">
      <data key="v_name">LCK</data>
      <data key="v_type">target</data>
    </node>
    <node id="n146">
      <data key="v_name">TYK2</data>
      <data key="v_type">target</data>
    </node>
    <node id="n147">
      <data key="v_name">MKNK2</data>
      <data key="v_type">target</data>
    </node>
    <node id="n148">
      <data key="v_name">ALK</data>
      <data key="v_type">target</data>
    </node>
    <node id="n149">
      <data key="v_name">EPHB4</data>
      <data key="v_type">target</data>
    </node>
    <node id="n150">
      <data key="v_name">PARP1</data>
      <data key="v_type">target</data>
    </node>
    <node id="n151">
      <data key="v_name">PIK3CD</data>
      <data key="v_type">target</data>
    </node>
    <node id="n152">
      <data key="v_name">PSMB2</data>
      <data key="v_type">target</data>
    </node>
    <node id="n153">
      <data key="v_name">PSMB1</data>
      <data key="v_type">target</data>
    </node>
    <node id="n154">
      <data key="v_name">PSMB5</data>
      <data key="v_type">target</data>
    </node>
    <node id="n155">
      <data key="v_name">PPARG</data>
      <data key="v_type">target</data>
    </node>
    <node id="n156">
      <data key="v_name">ADRB2</data>
      <data key="v_type">target</data>
    </node>
    <node id="n157">
      <data key="v_name">ADRB1</data>
      <data key="v_type">target</data>
    </node>
    <node id="n158">
      <data key="v_name">ADRB3</data>
      <data key="v_type">target</data>
    </node>
    <node id="n159">
      <data key="v_name">JAK2</data>
      <data key="v_type">target</data>
    </node>
    <node id="n160">
      <data key="v_name">PAK1</data>
      <data key="v_type">target</data>
    </node>
    <node id="n161">
      <data key="v_name">TRPV4</data>
      <data key="v_type">target</data>
    </node>
    <node id="n162">
      <data key="v_name">ITK</data>
      <data key="v_type">target</data>
    </node>
    <node id="n163">
      <data key="v_name">PFKFB3</data>
      <data key="v_type">target</data>
    </node>
    <node id="n164">
      <data key="v_name">CSF1R</data>
      <data key="v_type">target</data>
    </node>
    <node id="n165">
      <data key="v_name">FKBP1A MTOR</data>
      <data key="v_type">target</data>
    </node>
    <node id="n166">
      <data key="v_name">RPS6KB1</data>
      <data key="v_type">target</data>
    </node>
    <node id="n167">
      <data key="v_name">AURKA</data>
      <data key="v_type">target</data>
    </node>
    <node id="n168">
      <data key="v_name">ADORA3</data>
      <data key="v_type">target</data>
    </node>
    <node id="n169">
      <data key="v_name">CDK9</data>
      <data key="v_type">target</data>
    </node>
    <node id="n170">
      <data key="v_name">SYK</data>
      <data key="v_type">target</data>
    </node>
    <node id="n171">
      <data key="v_name">PSMB8</data>
      <data key="v_type">target</data>
    </node>
    <node id="n172">
      <data key="v_name">AURKB</data>
      <data key="v_type">target</data>
    </node>
    <node id="n173">
      <data key="v_name">PGGT1B FNTA</data>
      <data key="v_type">target</data>
    </node>
    <node id="n174">
      <data key="v_name">EDNRA</data>
      <data key="v_type">target</data>
    </node>
    <node id="n175">
      <data key="v_name">REN</data>
      <data key="v_type">target</data>
    </node>
    <node id="n176">
      <data key="v_name">WNT3A</data>
      <data key="v_type">target</data>
    </node>
    <node id="n177">
      <data key="v_name">TNKS2</data>
      <data key="v_type">target</data>
    </node>
    <node id="n178">
      <data key="v_name">ADAM17</data>
      <data key="v_type">target</data>
    </node>
    <node id="n179">
      <data key="v_name">AXL</data>
      <data key="v_type">target</data>
    </node>
    <node id="n180">
      <data key="v_name">IL6ST</data>
      <data key="v_type">target</data>
    </node>
    <node id="n181">
      <data key="v_name">CASP8</data>
      <data key="v_type">target</data>
    </node>
    <node id="n182">
      <data key="v_name">CASP1</data>
      <data key="v_type">target</data>
    </node>
    <node id="n183">
      <data key="v_name">TBXAS1</data>
      <data key="v_type">target</data>
    </node>
    <node id="n184">
      <data key="v_name">CFD</data>
      <data key="v_type">target</data>
    </node>
    <node id="n185">
      <data key="v_name">TK1</data>
      <data key="v_type">target</data>
    </node>
    <node id="n186">
      <data key="v_name">MAPK3</data>
      <data key="v_type">target</data>
    </node>
    <node id="n187">
      <data key="v_name">CCNA2 CDK2</data>
      <data key="v_type">target</data>
    </node>
    <node id="n188">
      <data key="v_name">GABRB3 GABRG2 GABRA5</data>
      <data key="v_type">target</data>
    </node>
    <node id="n189">
      <data key="v_name">HTR6</data>
      <data key="v_type">target</data>
    </node>
    <node id="n190">
      <data key="v_name">PDE1C</data>
      <data key="v_type">target</data>
    </node>
    <node id="n191">
      <data key="v_name">MAPK8</data>
      <data key="v_type">target</data>
    </node>
    <node id="n192">
      <data key="v_name">MAPK10</data>
      <data key="v_type">target</data>
    </node>
    <node id="n193">
      <data key="v_name">MAPK9</data>
      <data key="v_type">target</data>
    </node>
    <node id="n194">
      <data key="v_name">SF3B3</data>
      <data key="v_type">target</data>
    </node>
    <node id="n195">
      <data key="v_name">FASN</data>
      <data key="v_type">target</data>
    </node>
    <node id="n196">
      <data key="v_name">ADCY1</data>
      <data key="v_type">target</data>
    </node>
    <node id="n197">
      <data key="v_name">CHEK1</data>
      <data key="v_type">target</data>
    </node>
    <node id="n198">
      <data key="v_name">MMP7</data>
      <data key="v_type">target</data>
    </node>
    <node id="n199">
      <data key="v_name">PDK1</data>
      <data key="v_type">target</data>
    </node>
    <node id="n200">
      <data key="v_name">ATP12A</data>
      <data key="v_type">target</data>
    </node>
    <node id="n201">
      <data key="v_name">ADORA2B</data>
      <data key="v_type">target</data>
    </node>
    <node id="n202">
      <data key="v_name">PIK3CG</data>
      <data key="v_type">target</data>
    </node>
    <node id="n203">
      <data key="v_name">BRAF</data>
      <data key="v_type">target</data>
    </node>
    <node id="n204">
      <data key="v_name">IGF1R</data>
      <data key="v_type">target</data>
    </node>
    <node id="n205">
      <data key="v_name">ROS1</data>
      <data key="v_type">target</data>
    </node>
    <node id="n206">
      <data key="v_name">ERBB2</data>
      <data key="v_type">target</data>
    </node>
    <node id="n207">
      <data key="v_name">MAP3K14</data>
      <data key="v_type">target</data>
    </node>
    <node id="n208">
      <data key="v_name">EIF2AK3</data>
      <data key="v_type">target</data>
    </node>
    <node id="n209">
      <data key="v_name">CDC25B</data>
      <data key="v_type">target</data>
    </node>
    <node id="n210">
      <data key="v_name">KCNJ1</data>
      <data key="v_type">target</data>
    </node>
    <node id="n211">
      <data key="v_name">SRC</data>
      <data key="v_type">target</data>
    </node>
    <node id="n212">
      <data key="v_name">SLC5A1</data>
      <data key="v_type">target</data>
    </node>
    <node id="n213">
      <data key="v_name">JAK1</data>
      <data key="v_type">target</data>
    </node>
    <node id="n214">
      <data key="v_name">DPP4</data>
      <data key="v_type">target</data>
    </node>
    <node id="n215">
      <data key="v_name">CASP3</data>
      <data key="v_type">target</data>
    </node>
    <node id="n216">
      <data key="v_name">CASP7</data>
      <data key="v_type">target</data>
    </node>
    <node id="n217">
      <data key="v_name">KCNK3</data>
      <data key="v_type">target</data>
    </node>
    <node id="n218">
      <data key="v_name">NOS2</data>
      <data key="v_type">target</data>
    </node>
    <node id="n219">
      <data key="v_name">HDAC6</data>
      <data key="v_type">target</data>
    </node>
    <node id="n220">
      <data key="v_name">HDAC2</data>
      <data key="v_type">target</data>
    </node>
    <node id="n221">
      <data key="v_name">PDPK1</data>
      <data key="v_type">target</data>
    </node>
    <node id="n222">
      <data key="v_name">HDAC1</data>
      <data key="v_type">target</data>
    </node>
    <edge source="n0" target="n9">
    </edge>
    <edge source="n0" target="n10">
    </edge>
    <edge source="n0" target="n11">
    </edge>
    <edge source="n0" target="n12">
    </edge>
    <edge source="n0" target="n13">
    </edge>
    <edge source="n0" target="n14">
    </edge>
    <edge source="n0" target="n15">
    </edge>
    <edge source="n0" target="n16">
    </edge>
    <edge source="n0" target="n17">
    </edge>
    <edge source="n0" target="n18">
    </edge>
    <edge source="n0" target="n19">
    </edge>
    <edge source="n0" target="n20">
    </edge>
    <edge source="n0" target="n21">
    </edge>
    <edge source="n0" target="n22">
    </edge>
    <edge source="n0" target="n23">
    </edge>
    <edge source="n0" target="n24">
    </edge>
    <edge source="n0" target="n25">
    </edge>
    <edge source="n0" target="n26">
    </edge>
    <edge source="n0" target="n27">
    </edge>
    <edge source="n0" target="n28">
    </edge>
    <edge source="n0" target="n29">
    </edge>
    <edge source="n0" target="n30">
    </edge>
    <edge source="n0" target="n31">
    </edge>
    <edge source="n0" target="n32">
    </edge>
    <edge source="n0" target="n33">
    </edge>
    <edge source="n0" target="n34">
    </edge>
    <edge source="n0" target="n35">
    </edge>
    <edge source="n0" target="n36">
    </edge>
    <edge source="n0" target="n37">
    </edge>
    <edge source="n0" target="n38">
    </edge>
    <edge source="n0" target="n39">
    </edge>
    <edge source="n0" target="n40">
    </edge>
    <edge source="n0" target="n41">
    </edge>
    <edge source="n0" target="n42">
    </edge>
    <edge source="n0" target="n43">
    </edge>
    <edge source="n0" target="n44">
    </edge>
    <edge source="n0" target="n45">
    </edge>
    <edge source="n0" target="n46">
    </edge>
    <edge source="n0" target="n47">
    </edge>
    <edge source="n0" target="n48">
    </edge>
    <edge source="n0" target="n49">
    </edge>
    <edge source="n0" target="n50">
    </edge>
    <edge source="n0" target="n51">
    </edge>
    <edge source="n0" target="n52">
    </edge>
    <edge source="n0" target="n53">
    </edge>
    <edge source="n0" target="n54">
    </edge>
    <edge source="n0" target="n55">
    </edge>
    <edge source="n0" target="n56">
    </edge>
    <edge source="n0" target="n57">
    </edge>
    <edge source="n0" target="n58">
    </edge>
    <edge source="n0" target="n59">
    </edge>
    <edge source="n0" target="n60">
    </edge>
    <edge source="n0" target="n61">
    </edge>
    <edge source="n0" target="n62">
    </edge>
    <edge source="n0" target="n63">
    </edge>
    <edge source="n0" target="n64">
    </edge>
    <edge source="n0" target="n65">
    </edge>
    <edge source="n0" target="n66">
    </edge>
    <edge source="n0" target="n67">
    </edge>
    <edge source="n0" target="n68">
    </edge>
    <edge source="n0" target="n69">
    </edge>
    <edge source="n0" target="n70">
    </edge>
    <edge source="n0" target="n71">
    </edge>
    <edge source="n0" target="n72">
    </edge>
    <edge source="n0" target="n73">
    </edge>
    <edge source="n0" target="n74">
    </edge>
    <edge source="n0" target="n75">
    </edge>
    <edge source="n0" target="n76">
    </edge>
    <edge source="n0" target="n77">
    </edge>
    <edge source="n0" target="n78">
    </edge>
    <edge source="n0" target="n79">
    </edge>
    <edge source="n0" target="n80">
    </edge>
    <edge source="n0" target="n81">
    </edge>
    <edge source="n0" target="n82">
    </edge>
    <edge source="n0" target="n83">
    </edge>
    <edge source="n0" target="n84">
    </edge>
    <edge source="n0" target="n85">
    </edge>
    <edge source="n0" target="n86">
    </edge>
    <edge source="n0" target="n87">
    </edge>
    <edge source="n0" target="n88">
    </edge>
    <edge source="n0" target="n89">
    </edge>
    <edge source="n0" target="n90">
    </edge>
    <edge source="n0" target="n91">
    </edge>
    <edge source="n0" target="n92">
    </edge>
    <edge source="n0" target="n93">
    </edge>
    <edge source="n0" target="n94">
    </edge>
    <edge source="n0" target="n95">
    </edge>
    <edge source="n0" target="n96">
    </edge>
    <edge source="n0" target="n97">
    </edge>
    <edge source="n0" target="n98">
    </edge>
    <edge source="n0" target="n99">
    </edge>
    <edge source="n0" target="n100">
    </edge>
    <edge source="n0" target="n101">
    </edge>
    <edge source="n0" target="n102">
    </edge>
    <edge source="n0" target="n103">
    </edge>
    <edge source="n0" target="n104">
    </edge>
    <edge source="n0" target="n105">
    </edge>
    <edge source="n0" target="n106">
    </edge>
    <edge source="n0" target="n107">
    </edge>
    <edge source="n0" target="n108">
    </edge>
    <edge source="n1" target="n9">
    </edge>
    <edge source="n1" target="n10">
    </edge>
    <edge source="n1" target="n15">
    </edge>
    <edge source="n1" target="n12">
    </edge>
    <edge source="n1" target="n14">
    </edge>
    <edge source="n1" target="n19">
    </edge>
    <edge source="n1" target="n36">
    </edge>
    <edge source="n1" target="n20">
    </edge>
    <edge source="n1" target="n13">
    </edge>
    <edge source="n1" target="n27">
    </edge>
    <edge source="n1" target="n16">
    </edge>
    <edge source="n1" target="n11">
    </edge>
    <edge source="n1" target="n18">
    </edge>
    <edge source="n1" target="n17">
    </edge>
    <edge source="n1" target="n23">
    </edge>
    <edge source="n1" target="n39">
    </edge>
    <edge source="n1" target="n29">
    </edge>
    <edge source="n1" target="n31">
    </edge>
    <edge source="n1" target="n25">
    </edge>
    <edge source="n1" target="n41">
    </edge>
    <edge source="n1" target="n22">
    </edge>
    <edge source="n1" target="n21">
    </edge>
    <edge source="n1" target="n24">
    </edge>
    <edge source="n1" target="n73">
    </edge>
    <edge source="n1" target="n44">
    </edge>
    <edge source="n1" target="n51">
    </edge>
    <edge source="n1" target="n109">
    </edge>
    <edge source="n1" target="n32">
    </edge>
    <edge source="n1" target="n28">
    </edge>
    <edge source="n1" target="n26">
    </edge>
    <edge source="n1" target="n57">
    </edge>
    <edge source="n1" target="n30">
    </edge>
    <edge source="n1" target="n80">
    </edge>
    <edge source="n1" target="n64">
    </edge>
    <edge source="n1" target="n40">
    </edge>
    <edge source="n1" target="n42">
    </edge>
    <edge source="n1" target="n91">
    </edge>
    <edge source="n1" target="n110">
    </edge>
    <edge source="n1" target="n48">
    </edge>
    <edge source="n1" target="n53">
    </edge>
    <edge source="n1" target="n45">
    </edge>
    <edge source="n1" target="n35">
    </edge>
    <edge source="n1" target="n63">
    </edge>
    <edge source="n1" target="n68">
    </edge>
    <edge source="n1" target="n59">
    </edge>
    <edge source="n1" target="n83">
    </edge>
    <edge source="n1" target="n111">
    </edge>
    <edge source="n1" target="n58">
    </edge>
    <edge source="n1" target="n43">
    </edge>
    <edge source="n1" target="n37">
    </edge>
    <edge source="n1" target="n79">
    </edge>
    <edge source="n1" target="n67">
    </edge>
    <edge source="n1" target="n38">
    </edge>
    <edge source="n1" target="n50">
    </edge>
    <edge source="n1" target="n34">
    </edge>
    <edge source="n1" target="n60">
    </edge>
    <edge source="n1" target="n81">
    </edge>
    <edge source="n1" target="n112">
    </edge>
    <edge source="n1" target="n113">
    </edge>
    <edge source="n1" target="n114">
    </edge>
    <edge source="n1" target="n115">
    </edge>
    <edge source="n1" target="n116">
    </edge>
    <edge source="n1" target="n117">
    </edge>
    <edge source="n1" target="n118">
    </edge>
    <edge source="n1" target="n87">
    </edge>
    <edge source="n1" target="n88">
    </edge>
    <edge source="n1" target="n89">
    </edge>
    <edge source="n1" target="n55">
    </edge>
    <edge source="n1" target="n119">
    </edge>
    <edge source="n1" target="n56">
    </edge>
    <edge source="n1" target="n120">
    </edge>
    <edge source="n1" target="n33">
    </edge>
    <edge source="n1" target="n121">
    </edge>
    <edge source="n1" target="n122">
    </edge>
    <edge source="n1" target="n123">
    </edge>
    <edge source="n1" target="n124">
    </edge>
    <edge source="n1" target="n125">
    </edge>
    <edge source="n1" target="n74">
    </edge>
    <edge source="n1" target="n126">
    </edge>
    <edge source="n1" target="n127">
    </edge>
    <edge source="n1" target="n128">
    </edge>
    <edge source="n1" target="n129">
    </edge>
    <edge source="n1" target="n78">
    </edge>
    <edge source="n1" target="n46">
    </edge>
    <edge source="n1" target="n47">
    </edge>
    <edge source="n1" target="n130">
    </edge>
    <edge source="n1" target="n131">
    </edge>
    <edge source="n1" target="n132">
    </edge>
    <edge source="n1" target="n133">
    </edge>
    <edge source="n1" target="n134">
    </edge>
    <edge source="n1" target="n135">
    </edge>
    <edge source="n1" target="n49">
    </edge>
    <edge source="n1" target="n61">
    </edge>
    <edge source="n1" target="n136">
    </edge>
    <edge source="n1" target="n62">
    </edge>
    <edge source="n1" target="n137">
    </edge>
    <edge source="n1" target="n138">
    </edge>
    <edge source="n1" target="n69">
    </edge>
    <edge source="n1" target="n139">
    </edge>
    <edge source="n1" target="n140">
    </edge>
    <edge source="n2" target="n36">
    </edge>
    <edge source="n2" target="n12">
    </edge>
    <edge source="n2" target="n15">
    </edge>
    <edge source="n2" target="n18">
    </edge>
    <edge source="n2" target="n10">
    </edge>
    <edge source="n2" target="n11">
    </edge>
    <edge source="n2" target="n41">
    </edge>
    <edge source="n2" target="n16">
    </edge>
    <edge source="n2" target="n13">
    </edge>
    <edge source="n2" target="n31">
    </edge>
    <edge source="n2" target="n23">
    </edge>
    <edge source="n2" target="n25">
    </edge>
    <edge source="n2" target="n19">
    </edge>
    <edge source="n2" target="n9">
    </edge>
    <edge source="n2" target="n14">
    </edge>
    <edge source="n2" target="n24">
    </edge>
    <edge source="n2" target="n111">
    </edge>
    <edge source="n2" target="n29">
    </edge>
    <edge source="n2" target="n32">
    </edge>
    <edge source="n2" target="n20">
    </edge>
    <edge source="n2" target="n68">
    </edge>
    <edge source="n2" target="n141">
    </edge>
    <edge source="n2" target="n28">
    </edge>
    <edge source="n2" target="n51">
    </edge>
    <edge source="n2" target="n44">
    </edge>
    <edge source="n2" target="n57">
    </edge>
    <edge source="n2" target="n45">
    </edge>
    <edge source="n2" target="n139">
    </edge>
    <edge source="n2" target="n26">
    </edge>
    <edge source="n2" target="n43">
    </edge>
    <edge source="n2" target="n17">
    </edge>
    <edge source="n2" target="n40">
    </edge>
    <edge source="n2" target="n21">
    </edge>
    <edge source="n2" target="n83">
    </edge>
    <edge source="n2" target="n55">
    </edge>
    <edge source="n2" target="n56">
    </edge>
    <edge source="n2" target="n81">
    </edge>
    <edge source="n2" target="n73">
    </edge>
    <edge source="n2" target="n39">
    </edge>
    <edge source="n2" target="n132">
    </edge>
    <edge source="n2" target="n110">
    </edge>
    <edge source="n2" target="n59">
    </edge>
    <edge source="n2" target="n27">
    </edge>
    <edge source="n2" target="n50">
    </edge>
    <edge source="n2" target="n74">
    </edge>
    <edge source="n2" target="n91">
    </edge>
    <edge source="n2" target="n87">
    </edge>
    <edge source="n2" target="n88">
    </edge>
    <edge source="n2" target="n89">
    </edge>
    <edge source="n2" target="n142">
    </edge>
    <edge source="n2" target="n37">
    </edge>
    <edge source="n2" target="n38">
    </edge>
    <edge source="n2" target="n123">
    </edge>
    <edge source="n2" target="n117">
    </edge>
    <edge source="n2" target="n118">
    </edge>
    <edge source="n2" target="n42">
    </edge>
    <edge source="n2" target="n63">
    </edge>
    <edge source="n2" target="n129">
    </edge>
    <edge source="n2" target="n60">
    </edge>
    <edge source="n2" target="n122">
    </edge>
    <edge source="n2" target="n46">
    </edge>
    <edge source="n2" target="n47">
    </edge>
    <edge source="n2" target="n79">
    </edge>
    <edge source="n2" target="n143">
    </edge>
    <edge source="n2" target="n69">
    </edge>
    <edge source="n2" target="n72">
    </edge>
    <edge source="n2" target="n35">
    </edge>
    <edge source="n2" target="n22">
    </edge>
    <edge source="n2" target="n125">
    </edge>
    <edge source="n2" target="n144">
    </edge>
    <edge source="n2" target="n145">
    </edge>
    <edge source="n2" target="n133">
    </edge>
    <edge source="n2" target="n146">
    </edge>
    <edge source="n2" target="n67">
    </edge>
    <edge source="n2" target="n147">
    </edge>
    <edge source="n2" target="n148">
    </edge>
    <edge source="n2" target="n149">
    </edge>
    <edge source="n2" target="n128">
    </edge>
    <edge source="n2" target="n150">
    </edge>
    <edge source="n2" target="n65">
    </edge>
    <edge source="n2" target="n61">
    </edge>
    <edge source="n2" target="n134">
    </edge>
    <edge source="n2" target="n62">
    </edge>
    <edge source="n2" target="n66">
    </edge>
    <edge source="n2" target="n151">
    </edge>
    <edge source="n2" target="n116">
    </edge>
    <edge source="n2" target="n152">
    </edge>
    <edge source="n2" target="n114">
    </edge>
    <edge source="n2" target="n153">
    </edge>
    <edge source="n2" target="n154">
    </edge>
    <edge source="n2" target="n155">
    </edge>
    <edge source="n2" target="n135">
    </edge>
    <edge source="n2" target="n49">
    </edge>
    <edge source="n2" target="n126">
    </edge>
    <edge source="n2" target="n156">
    </edge>
    <edge source="n2" target="n157">
    </edge>
    <edge source="n2" target="n158">
    </edge>
    <edge source="n2" target="n159">
    </edge>
    <edge source="n2" target="n58">
    </edge>
    <edge source="n2" target="n160">
    </edge>
    <edge source="n3" target="n10">
    </edge>
    <edge source="n3" target="n13">
    </edge>
    <edge source="n3" target="n23">
    </edge>
    <edge source="n3" target="n11">
    </edge>
    <edge source="n3" target="n17">
    </edge>
    <edge source="n3" target="n31">
    </edge>
    <edge source="n3" target="n25">
    </edge>
    <edge source="n3" target="n9">
    </edge>
    <edge source="n3" target="n26">
    </edge>
    <edge source="n3" target="n24">
    </edge>
    <edge source="n3" target="n15">
    </edge>
    <edge source="n3" target="n21">
    </edge>
    <edge source="n3" target="n22">
    </edge>
    <edge source="n3" target="n34">
    </edge>
    <edge source="n3" target="n12">
    </edge>
    <edge source="n3" target="n16">
    </edge>
    <edge source="n3" target="n39">
    </edge>
    <edge source="n3" target="n30">
    </edge>
    <edge source="n3" target="n28">
    </edge>
    <edge source="n3" target="n14">
    </edge>
    <edge source="n3" target="n27">
    </edge>
    <edge source="n3" target="n35">
    </edge>
    <edge source="n3" target="n19">
    </edge>
    <edge source="n3" target="n81">
    </edge>
    <edge source="n3" target="n42">
    </edge>
    <edge source="n3" target="n44">
    </edge>
    <edge source="n3" target="n20">
    </edge>
    <edge source="n3" target="n36">
    </edge>
    <edge source="n3" target="n18">
    </edge>
    <edge source="n3" target="n33">
    </edge>
    <edge source="n3" target="n29">
    </edge>
    <edge source="n3" target="n80">
    </edge>
    <edge source="n3" target="n65">
    </edge>
    <edge source="n3" target="n66">
    </edge>
    <edge source="n3" target="n50">
    </edge>
    <edge source="n3" target="n52">
    </edge>
    <edge source="n3" target="n48">
    </edge>
    <edge source="n3" target="n87">
    </edge>
    <edge source="n3" target="n88">
    </edge>
    <edge source="n3" target="n89">
    </edge>
    <edge source="n3" target="n63">
    </edge>
    <edge source="n3" target="n46">
    </edge>
    <edge source="n3" target="n47">
    </edge>
    <edge source="n3" target="n57">
    </edge>
    <edge source="n3" target="n79">
    </edge>
    <edge source="n3" target="n40">
    </edge>
    <edge source="n3" target="n110">
    </edge>
    <edge source="n3" target="n61">
    </edge>
    <edge source="n3" target="n62">
    </edge>
    <edge source="n3" target="n55">
    </edge>
    <edge source="n3" target="n56">
    </edge>
    <edge source="n3" target="n161">
    </edge>
    <edge source="n3" target="n37">
    </edge>
    <edge source="n3" target="n38">
    </edge>
    <edge source="n3" target="n41">
    </edge>
    <edge source="n3" target="n138">
    </edge>
    <edge source="n3" target="n53">
    </edge>
    <edge source="n3" target="n73">
    </edge>
    <edge source="n3" target="n60">
    </edge>
    <edge source="n3" target="n132">
    </edge>
    <edge source="n3" target="n67">
    </edge>
    <edge source="n3" target="n140">
    </edge>
    <edge source="n3" target="n162">
    </edge>
    <edge source="n3" target="n58">
    </edge>
    <edge source="n3" target="n163">
    </edge>
    <edge source="n3" target="n45">
    </edge>
    <edge source="n3" target="n111">
    </edge>
    <edge source="n3" target="n72">
    </edge>
    <edge source="n3" target="n85">
    </edge>
    <edge source="n3" target="n49">
    </edge>
    <edge source="n3" target="n131">
    </edge>
    <edge source="n3" target="n121">
    </edge>
    <edge source="n3" target="n164">
    </edge>
    <edge source="n3" target="n165">
    </edge>
    <edge source="n3" target="n166">
    </edge>
    <edge source="n3" target="n167">
    </edge>
    <edge source="n3" target="n129">
    </edge>
    <edge source="n3" target="n75">
    </edge>
    <edge source="n3" target="n76">
    </edge>
    <edge source="n3" target="n91">
    </edge>
    <edge source="n3" target="n64">
    </edge>
    <edge source="n3" target="n168">
    </edge>
    <edge source="n3" target="n169">
    </edge>
    <edge source="n3" target="n130">
    </edge>
    <edge source="n3" target="n170">
    </edge>
    <edge source="n3" target="n171">
    </edge>
    <edge source="n3" target="n172">
    </edge>
    <edge source="n3" target="n112">
    </edge>
    <edge source="n3" target="n114">
    </edge>
    <edge source="n3" target="n109">
    </edge>
    <edge source="n3" target="n117">
    </edge>
    <edge source="n3" target="n118">
    </edge>
    <edge source="n3" target="n69">
    </edge>
    <edge source="n3" target="n173">
    </edge>
    <edge source="n3" target="n174">
    </edge>
    <edge source="n3" target="n70">
    </edge>
    <edge source="n3" target="n71">
    </edge>
    <edge source="n3" target="n175">
    </edge>
    <edge source="n3" target="n119">
    </edge>
    <edge source="n3" target="n32">
    </edge>
    <edge source="n4" target="n10">
    </edge>
    <edge source="n4" target="n13">
    </edge>
    <edge source="n4" target="n17">
    </edge>
    <edge source="n4" target="n9">
    </edge>
    <edge source="n4" target="n23">
    </edge>
    <edge source="n4" target="n11">
    </edge>
    <edge source="n4" target="n24">
    </edge>
    <edge source="n4" target="n31">
    </edge>
    <edge source="n4" target="n25">
    </edge>
    <edge source="n4" target="n26">
    </edge>
    <edge source="n4" target="n12">
    </edge>
    <edge source="n4" target="n34">
    </edge>
    <edge source="n4" target="n15">
    </edge>
    <edge source="n4" target="n28">
    </edge>
    <edge source="n4" target="n30">
    </edge>
    <edge source="n4" target="n21">
    </edge>
    <edge source="n4" target="n22">
    </edge>
    <edge source="n4" target="n35">
    </edge>
    <edge source="n4" target="n14">
    </edge>
    <edge source="n4" target="n19">
    </edge>
    <edge source="n4" target="n81">
    </edge>
    <edge source="n4" target="n16">
    </edge>
    <edge source="n4" target="n27">
    </edge>
    <edge source="n4" target="n36">
    </edge>
    <edge source="n4" target="n42">
    </edge>
    <edge source="n4" target="n39">
    </edge>
    <edge source="n4" target="n44">
    </edge>
    <edge source="n4" target="n80">
    </edge>
    <edge source="n4" target="n65">
    </edge>
    <edge source="n4" target="n66">
    </edge>
    <edge source="n4" target="n18">
    </edge>
    <edge source="n4" target="n33">
    </edge>
    <edge source="n4" target="n41">
    </edge>
    <edge source="n4" target="n29">
    </edge>
    <edge source="n4" target="n46">
    </edge>
    <edge source="n4" target="n47">
    </edge>
    <edge source="n4" target="n20">
    </edge>
    <edge source="n4" target="n87">
    </edge>
    <edge source="n4" target="n88">
    </edge>
    <edge source="n4" target="n89">
    </edge>
    <edge source="n4" target="n63">
    </edge>
    <edge source="n4" target="n161">
    </edge>
    <edge source="n4" target="n50">
    </edge>
    <edge source="n4" target="n48">
    </edge>
    <edge source="n4" target="n40">
    </edge>
    <edge source="n4" target="n58">
    </edge>
    <edge source="n4" target="n110">
    </edge>
    <edge source="n4" target="n79">
    </edge>
    <edge source="n4" target="n53">
    </edge>
    <edge source="n4" target="n52">
    </edge>
    <edge source="n4" target="n37">
    </edge>
    <edge source="n4" target="n38">
    </edge>
    <edge source="n4" target="n57">
    </edge>
    <edge source="n4" target="n140">
    </edge>
    <edge source="n4" target="n162">
    </edge>
    <edge source="n4" target="n55">
    </edge>
    <edge source="n4" target="n56">
    </edge>
    <edge source="n4" target="n72">
    </edge>
    <edge source="n4" target="n85">
    </edge>
    <edge source="n4" target="n111">
    </edge>
    <edge source="n4" target="n67">
    </edge>
    <edge source="n4" target="n45">
    </edge>
    <edge source="n4" target="n60">
    </edge>
    <edge source="n4" target="n131">
    </edge>
    <edge source="n4" target="n169">
    </edge>
    <edge source="n4" target="n49">
    </edge>
    <edge source="n4" target="n174">
    </edge>
    <edge source="n4" target="n61">
    </edge>
    <edge source="n4" target="n62">
    </edge>
    <edge source="n4" target="n163">
    </edge>
    <edge source="n4" target="n152">
    </edge>
    <edge source="n4" target="n153">
    </edge>
    <edge source="n4" target="n154">
    </edge>
    <edge source="n4" target="n175">
    </edge>
    <edge source="n4" target="n138">
    </edge>
    <edge source="n4" target="n112">
    </edge>
    <edge source="n4" target="n132">
    </edge>
    <edge source="n4" target="n114">
    </edge>
    <edge source="n4" target="n130">
    </edge>
    <edge source="n4" target="n64">
    </edge>
    <edge source="n4" target="n176">
    </edge>
    <edge source="n4" target="n122">
    </edge>
    <edge source="n4" target="n168">
    </edge>
    <edge source="n4" target="n159">
    </edge>
    <edge source="n4" target="n177">
    </edge>
    <edge source="n4" target="n129">
    </edge>
    <edge source="n4" target="n170">
    </edge>
    <edge source="n4" target="n178">
    </edge>
    <edge source="n4" target="n179">
    </edge>
    <edge source="n4" target="n75">
    </edge>
    <edge source="n4" target="n180">
    </edge>
    <edge source="n4" target="n181">
    </edge>
    <edge source="n4" target="n182">
    </edge>
    <edge source="n4" target="n70">
    </edge>
    <edge source="n4" target="n71">
    </edge>
    <edge source="n4" target="n171">
    </edge>
    <edge source="n4" target="n173">
    </edge>
    <edge source="n4" target="n183">
    </edge>
    <edge source="n4" target="n184">
    </edge>
    <edge source="n4" target="n185">
    </edge>
    <edge source="n5" target="n16">
    </edge>
    <edge source="n5" target="n9">
    </edge>
    <edge source="n5" target="n12">
    </edge>
    <edge source="n5" target="n15">
    </edge>
    <edge source="n5" target="n10">
    </edge>
    <edge source="n5" target="n21">
    </edge>
    <edge source="n5" target="n11">
    </edge>
    <edge source="n5" target="n14">
    </edge>
    <edge source="n5" target="n36">
    </edge>
    <edge source="n5" target="n43">
    </edge>
    <edge source="n5" target="n18">
    </edge>
    <edge source="n5" target="n81">
    </edge>
    <edge source="n5" target="n42">
    </edge>
    <edge source="n5" target="n13">
    </edge>
    <edge source="n5" target="n41">
    </edge>
    <edge source="n5" target="n29">
    </edge>
    <edge source="n5" target="n19">
    </edge>
    <edge source="n5" target="n24">
    </edge>
    <edge source="n5" target="n27">
    </edge>
    <edge source="n5" target="n44">
    </edge>
    <edge source="n5" target="n80">
    </edge>
    <edge source="n5" target="n23">
    </edge>
    <edge source="n5" target="n28">
    </edge>
    <edge source="n5" target="n17">
    </edge>
    <edge source="n5" target="n22">
    </edge>
    <edge source="n5" target="n31">
    </edge>
    <edge source="n5" target="n25">
    </edge>
    <edge source="n5" target="n40">
    </edge>
    <edge source="n5" target="n20">
    </edge>
    <edge source="n5" target="n73">
    </edge>
    <edge source="n5" target="n111">
    </edge>
    <edge source="n5" target="n51">
    </edge>
    <edge source="n5" target="n55">
    </edge>
    <edge source="n5" target="n56">
    </edge>
    <edge source="n5" target="n33">
    </edge>
    <edge source="n5" target="n37">
    </edge>
    <edge source="n5" target="n38">
    </edge>
    <edge source="n5" target="n67">
    </edge>
    <edge source="n5" target="n68">
    </edge>
    <edge source="n5" target="n60">
    </edge>
    <edge source="n5" target="n110">
    </edge>
    <edge source="n5" target="n63">
    </edge>
    <edge source="n5" target="n50">
    </edge>
    <edge source="n5" target="n39">
    </edge>
    <edge source="n5" target="n57">
    </edge>
    <edge source="n5" target="n83">
    </edge>
    <edge source="n5" target="n79">
    </edge>
    <edge source="n5" target="n32">
    </edge>
    <edge source="n5" target="n150">
    </edge>
    <edge source="n5" target="n48">
    </edge>
    <edge source="n5" target="n26">
    </edge>
    <edge source="n5" target="n184">
    </edge>
    <edge source="n5" target="n115">
    </edge>
    <edge source="n5" target="n129">
    </edge>
    <edge source="n5" target="n75">
    </edge>
    <edge source="n5" target="n76">
    </edge>
    <edge source="n5" target="n87">
    </edge>
    <edge source="n5" target="n88">
    </edge>
    <edge source="n5" target="n89">
    </edge>
    <edge source="n5" target="n138">
    </edge>
    <edge source="n5" target="n65">
    </edge>
    <edge source="n5" target="n66">
    </edge>
    <edge source="n5" target="n133">
    </edge>
    <edge source="n5" target="n45">
    </edge>
    <edge source="n5" target="n117">
    </edge>
    <edge source="n5" target="n118">
    </edge>
    <edge source="n5" target="n122">
    </edge>
    <edge source="n5" target="n69">
    </edge>
    <edge source="n5" target="n125">
    </edge>
    <edge source="n5" target="n165">
    </edge>
    <edge source="n5" target="n46">
    </edge>
    <edge source="n5" target="n47">
    </edge>
    <edge source="n5" target="n124">
    </edge>
    <edge source="n5" target="n132">
    </edge>
    <edge source="n5" target="n116">
    </edge>
    <edge source="n5" target="n74">
    </edge>
    <edge source="n5" target="n162">
    </edge>
    <edge source="n5" target="n35">
    </edge>
    <edge source="n5" target="n61">
    </edge>
    <edge source="n5" target="n135">
    </edge>
    <edge source="n5" target="n62">
    </edge>
    <edge source="n5" target="n121">
    </edge>
    <edge source="n5" target="n186">
    </edge>
    <edge source="n5" target="n119">
    </edge>
    <edge source="n5" target="n91">
    </edge>
    <edge source="n5" target="n187">
    </edge>
    <edge source="n5" target="n123">
    </edge>
    <edge source="n5" target="n78">
    </edge>
    <edge source="n5" target="n134">
    </edge>
    <edge source="n5" target="n188">
    </edge>
    <edge source="n5" target="n77">
    </edge>
    <edge source="n5" target="n189">
    </edge>
    <edge source="n5" target="n190">
    </edge>
    <edge source="n5" target="n126">
    </edge>
    <edge source="n5" target="n191">
    </edge>
    <edge source="n5" target="n192">
    </edge>
    <edge source="n5" target="n193">
    </edge>
    <edge source="n5" target="n155">
    </edge>
    <edge source="n5" target="n131">
    </edge>
    <edge source="n5" target="n72">
    </edge>
    <edge source="n6" target="n10">
    </edge>
    <edge source="n6" target="n81">
    </edge>
    <edge source="n6" target="n17">
    </edge>
    <edge source="n6" target="n21">
    </edge>
    <edge source="n6" target="n13">
    </edge>
    <edge source="n6" target="n9">
    </edge>
    <edge source="n6" target="n23">
    </edge>
    <edge source="n6" target="n24">
    </edge>
    <edge source="n6" target="n31">
    </edge>
    <edge source="n6" target="n25">
    </edge>
    <edge source="n6" target="n26">
    </edge>
    <edge source="n6" target="n12">
    </edge>
    <edge source="n6" target="n33">
    </edge>
    <edge source="n6" target="n28">
    </edge>
    <edge source="n6" target="n16">
    </edge>
    <edge source="n6" target="n42">
    </edge>
    <edge source="n6" target="n14">
    </edge>
    <edge source="n6" target="n22">
    </edge>
    <edge source="n6" target="n35">
    </edge>
    <edge source="n6" target="n15">
    </edge>
    <edge source="n6" target="n116">
    </edge>
    <edge source="n6" target="n11">
    </edge>
    <edge source="n6" target="n65">
    </edge>
    <edge source="n6" target="n66">
    </edge>
    <edge source="n6" target="n27">
    </edge>
    <edge source="n6" target="n79">
    </edge>
    <edge source="n6" target="n44">
    </edge>
    <edge source="n6" target="n123">
    </edge>
    <edge source="n6" target="n80">
    </edge>
    <edge source="n6" target="n34">
    </edge>
    <edge source="n6" target="n46">
    </edge>
    <edge source="n6" target="n47">
    </edge>
    <edge source="n6" target="n175">
    </edge>
    <edge source="n6" target="n41">
    </edge>
    <edge source="n6" target="n53">
    </edge>
    <edge source="n6" target="n57">
    </edge>
    <edge source="n6" target="n48">
    </edge>
    <edge source="n6" target="n194">
    </edge>
    <edge source="n6" target="n67">
    </edge>
    <edge source="n6" target="n87">
    </edge>
    <edge source="n6" target="n88">
    </edge>
    <edge source="n6" target="n89">
    </edge>
    <edge source="n6" target="n36">
    </edge>
    <edge source="n6" target="n30">
    </edge>
    <edge source="n6" target="n50">
    </edge>
    <edge source="n6" target="n195">
    </edge>
    <edge source="n6" target="n60">
    </edge>
    <edge source="n6" target="n196">
    </edge>
    <edge source="n6" target="n68">
    </edge>
    <edge source="n6" target="n40">
    </edge>
    <edge source="n6" target="n37">
    </edge>
    <edge source="n6" target="n138">
    </edge>
    <edge source="n6" target="n38">
    </edge>
    <edge source="n6" target="n84">
    </edge>
    <edge source="n6" target="n52">
    </edge>
    <edge source="n6" target="n150">
    </edge>
    <edge source="n6" target="n151">
    </edge>
    <edge source="n6" target="n186">
    </edge>
    <edge source="n6" target="n197">
    </edge>
    <edge source="n6" target="n168">
    </edge>
    <edge source="n6" target="n63">
    </edge>
    <edge source="n6" target="n55">
    </edge>
    <edge source="n6" target="n110">
    </edge>
    <edge source="n6" target="n56">
    </edge>
    <edge source="n6" target="n19">
    </edge>
    <edge source="n6" target="n198">
    </edge>
    <edge source="n6" target="n49">
    </edge>
    <edge source="n6" target="n163">
    </edge>
    <edge source="n6" target="n131">
    </edge>
    <edge source="n6" target="n199">
    </edge>
    <edge source="n6" target="n161">
    </edge>
    <edge source="n6" target="n167">
    </edge>
    <edge source="n6" target="n111">
    </edge>
    <edge source="n6" target="n114">
    </edge>
    <edge source="n6" target="n43">
    </edge>
    <edge source="n6" target="n18">
    </edge>
    <edge source="n6" target="n200">
    </edge>
    <edge source="n6" target="n184">
    </edge>
    <edge source="n6" target="n201">
    </edge>
    <edge source="n6" target="n170">
    </edge>
    <edge source="n6" target="n29">
    </edge>
    <edge source="n6" target="n202">
    </edge>
    <edge source="n6" target="n179">
    </edge>
    <edge source="n6" target="n75">
    </edge>
    <edge source="n6" target="n76">
    </edge>
    <edge source="n6" target="n58">
    </edge>
    <edge source="n6" target="n176">
    </edge>
    <edge source="n6" target="n187">
    </edge>
    <edge source="n6" target="n74">
    </edge>
    <edge source="n6" target="n177">
    </edge>
    <edge source="n6" target="n203">
    </edge>
    <edge source="n6" target="n204">
    </edge>
    <edge source="n6" target="n77">
    </edge>
    <edge source="n6" target="n72">
    </edge>
    <edge source="n6" target="n85">
    </edge>
    <edge source="n6" target="n205">
    </edge>
    <edge source="n6" target="n45">
    </edge>
    <edge source="n6" target="n206">
    </edge>
    <edge source="n6" target="n164">
    </edge>
    <edge source="n6" target="n125">
    </edge>
    <edge source="n7" target="n9">
    </edge>
    <edge source="n7" target="n11">
    </edge>
    <edge source="n7" target="n12">
    </edge>
    <edge source="n7" target="n16">
    </edge>
    <edge source="n7" target="n21">
    </edge>
    <edge source="n7" target="n13">
    </edge>
    <edge source="n7" target="n10">
    </edge>
    <edge source="n7" target="n15">
    </edge>
    <edge source="n7" target="n33">
    </edge>
    <edge source="n7" target="n43">
    </edge>
    <edge source="n7" target="n18">
    </edge>
    <edge source="n7" target="n42">
    </edge>
    <edge source="n7" target="n81">
    </edge>
    <edge source="n7" target="n14">
    </edge>
    <edge source="n7" target="n28">
    </edge>
    <edge source="n7" target="n57">
    </edge>
    <edge source="n7" target="n22">
    </edge>
    <edge source="n7" target="n17">
    </edge>
    <edge source="n7" target="n109">
    </edge>
    <edge source="n7" target="n29">
    </edge>
    <edge source="n7" target="n24">
    </edge>
    <edge source="n7" target="n23">
    </edge>
    <edge source="n7" target="n32">
    </edge>
    <edge source="n7" target="n115">
    </edge>
    <edge source="n7" target="n116">
    </edge>
    <edge source="n7" target="n200">
    </edge>
    <edge source="n7" target="n37">
    </edge>
    <edge source="n7" target="n38">
    </edge>
    <edge source="n7" target="n25">
    </edge>
    <edge source="n7" target="n26">
    </edge>
    <edge source="n7" target="n20">
    </edge>
    <edge source="n7" target="n41">
    </edge>
    <edge source="n7" target="n54">
    </edge>
    <edge source="n7" target="n49">
    </edge>
    <edge source="n7" target="n79">
    </edge>
    <edge source="n7" target="n60">
    </edge>
    <edge source="n7" target="n31">
    </edge>
    <edge source="n7" target="n63">
    </edge>
    <edge source="n7" target="n50">
    </edge>
    <edge source="n7" target="n46">
    </edge>
    <edge source="n7" target="n47">
    </edge>
    <edge source="n7" target="n40">
    </edge>
    <edge source="n7" target="n194">
    </edge>
    <edge source="n7" target="n36">
    </edge>
    <edge source="n7" target="n27">
    </edge>
    <edge source="n7" target="n45">
    </edge>
    <edge source="n7" target="n74">
    </edge>
    <edge source="n7" target="n35">
    </edge>
    <edge source="n7" target="n19">
    </edge>
    <edge source="n7" target="n44">
    </edge>
    <edge source="n7" target="n67">
    </edge>
    <edge source="n7" target="n77">
    </edge>
    <edge source="n7" target="n176">
    </edge>
    <edge source="n7" target="n191">
    </edge>
    <edge source="n7" target="n192">
    </edge>
    <edge source="n7" target="n52">
    </edge>
    <edge source="n7" target="n48">
    </edge>
    <edge source="n7" target="n193">
    </edge>
    <edge source="n7" target="n93">
    </edge>
    <edge source="n7" target="n177">
    </edge>
    <edge source="n7" target="n39">
    </edge>
    <edge source="n7" target="n68">
    </edge>
    <edge source="n7" target="n75">
    </edge>
    <edge source="n7" target="n76">
    </edge>
    <edge source="n7" target="n84">
    </edge>
    <edge source="n7" target="n207">
    </edge>
    <edge source="n7" target="n208">
    </edge>
    <edge source="n7" target="n59">
    </edge>
    <edge source="n7" target="n78">
    </edge>
    <edge source="n7" target="n61">
    </edge>
    <edge source="n7" target="n62">
    </edge>
    <edge source="n7" target="n70">
    </edge>
    <edge source="n7" target="n71">
    </edge>
    <edge source="n7" target="n209">
    </edge>
    <edge source="n7" target="n124">
    </edge>
    <edge source="n7" target="n125">
    </edge>
    <edge source="n7" target="n69">
    </edge>
    <edge source="n7" target="n51">
    </edge>
    <edge source="n7" target="n65">
    </edge>
    <edge source="n7" target="n66">
    </edge>
    <edge source="n7" target="n30">
    </edge>
    <edge source="n7" target="n112">
    </edge>
    <edge source="n7" target="n162">
    </edge>
    <edge source="n7" target="n34">
    </edge>
    <edge source="n7" target="n210">
    </edge>
    <edge source="n7" target="n186">
    </edge>
    <edge source="n7" target="n211">
    </edge>
    <edge source="n7" target="n87">
    </edge>
    <edge source="n7" target="n88">
    </edge>
    <edge source="n7" target="n89">
    </edge>
    <edge source="n7" target="n86">
    </edge>
    <edge source="n7" target="n100">
    </edge>
    <edge source="n7" target="n82">
    </edge>
    <edge source="n7" target="n167">
    </edge>
    <edge source="n7" target="n212">
    </edge>
    <edge source="n7" target="n213">
    </edge>
    <edge source="n7" target="n159">
    </edge>
    <edge source="n7" target="n90">
    </edge>
    <edge source="n7" target="n214">
    </edge>
    <edge source="n7" target="n80">
    </edge>
    <edge source="n8" target="n10">
    </edge>
    <edge source="n8" target="n21">
    </edge>
    <edge source="n8" target="n81">
    </edge>
    <edge source="n8" target="n13">
    </edge>
    <edge source="n8" target="n23">
    </edge>
    <edge source="n8" target="n17">
    </edge>
    <edge source="n8" target="n16">
    </edge>
    <edge source="n8" target="n14">
    </edge>
    <edge source="n8" target="n9">
    </edge>
    <edge source="n8" target="n11">
    </edge>
    <edge source="n8" target="n12">
    </edge>
    <edge source="n8" target="n31">
    </edge>
    <edge source="n8" target="n25">
    </edge>
    <edge source="n8" target="n26">
    </edge>
    <edge source="n8" target="n33">
    </edge>
    <edge source="n8" target="n42">
    </edge>
    <edge source="n8" target="n15">
    </edge>
    <edge source="n8" target="n24">
    </edge>
    <edge source="n8" target="n28">
    </edge>
    <edge source="n8" target="n22">
    </edge>
    <edge source="n8" target="n44">
    </edge>
    <edge source="n8" target="n80">
    </edge>
    <edge source="n8" target="n35">
    </edge>
    <edge source="n8" target="n65">
    </edge>
    <edge source="n8" target="n66">
    </edge>
    <edge source="n8" target="n48">
    </edge>
    <edge source="n8" target="n87">
    </edge>
    <edge source="n8" target="n88">
    </edge>
    <edge source="n8" target="n89">
    </edge>
    <edge source="n8" target="n46">
    </edge>
    <edge source="n8" target="n47">
    </edge>
    <edge source="n8" target="n53">
    </edge>
    <edge source="n8" target="n27">
    </edge>
    <edge source="n8" target="n19">
    </edge>
    <edge source="n8" target="n43">
    </edge>
    <edge source="n8" target="n18">
    </edge>
    <edge source="n8" target="n41">
    </edge>
    <edge source="n8" target="n67">
    </edge>
    <edge source="n8" target="n34">
    </edge>
    <edge source="n8" target="n63">
    </edge>
    <edge source="n8" target="n29">
    </edge>
    <edge source="n8" target="n40">
    </edge>
    <edge source="n8" target="n79">
    </edge>
    <edge source="n8" target="n57">
    </edge>
    <edge source="n8" target="n30">
    </edge>
    <edge source="n8" target="n110">
    </edge>
    <edge source="n8" target="n50">
    </edge>
    <edge source="n8" target="n111">
    </edge>
    <edge source="n8" target="n55">
    </edge>
    <edge source="n8" target="n116">
    </edge>
    <edge source="n8" target="n56">
    </edge>
    <edge source="n8" target="n151">
    </edge>
    <edge source="n8" target="n36">
    </edge>
    <edge source="n8" target="n194">
    </edge>
    <edge source="n8" target="n39">
    </edge>
    <edge source="n8" target="n37">
    </edge>
    <edge source="n8" target="n38">
    </edge>
    <edge source="n8" target="n60">
    </edge>
    <edge source="n8" target="n175">
    </edge>
    <edge source="n8" target="n138">
    </edge>
    <edge source="n8" target="n150">
    </edge>
    <edge source="n8" target="n161">
    </edge>
    <edge source="n8" target="n186">
    </edge>
    <edge source="n8" target="n199">
    </edge>
    <edge source="n8" target="n168">
    </edge>
    <edge source="n8" target="n178">
    </edge>
    <edge source="n8" target="n187">
    </edge>
    <edge source="n8" target="n125">
    </edge>
    <edge source="n8" target="n215">
    </edge>
    <edge source="n8" target="n131">
    </edge>
    <edge source="n8" target="n216">
    </edge>
    <edge source="n8" target="n123">
    </edge>
    <edge source="n8" target="n196">
    </edge>
    <edge source="n8" target="n68">
    </edge>
    <edge source="n8" target="n217">
    </edge>
    <edge source="n8" target="n164">
    </edge>
    <edge source="n8" target="n165">
    </edge>
    <edge source="n8" target="n84">
    </edge>
    <edge source="n8" target="n52">
    </edge>
    <edge source="n8" target="n92">
    </edge>
    <edge source="n8" target="n122">
    </edge>
    <edge source="n8" target="n159">
    </edge>
    <edge source="n8" target="n54">
    </edge>
    <edge source="n8" target="n94">
    </edge>
    <edge source="n8" target="n197">
    </edge>
    <edge source="n8" target="n49">
    </edge>
    <edge source="n8" target="n95">
    </edge>
    <edge source="n8" target="n77">
    </edge>
    <edge source="n8" target="n218">
    </edge>
    <edge source="n8" target="n142">
    </edge>
    <edge source="n8" target="n219">
    </edge>
    <edge source="n8" target="n61">
    </edge>
    <edge source="n8" target="n220">
    </edge>
    <edge source="n8" target="n135">
    </edge>
    <edge source="n8" target="n62">
    </edge>
    <edge source="n8" target="n221">
    </edge>
    <edge source="n8" target="n222">
    </edge>
    <edge source="n8" target="n176">
    </edge>
    <edge source="n8" target="n191">
    </edge>
    <edge source="n8" target="n192">
    </edge>
  </graph>
</graphml>
