# Supplementary material for: Network pharmacognosy of Galphimia glauca: Mapping the molecular landscape of a traditional Mexican medicinal plant
Source: PLoS One. 2025 Jul 1;20(7):e0317546. doi: 10.1371/journal.pone.0317546 (PMC12212526; doi:10.1371/journal.pone.0317546)
Supplement: S3 File — (ZIP) [file pone.0317546.s003.zip]

Archive with 2 entries (2 files):
- S3.graphml
- g3_annotated.pdf
