# Supplementary material for: Network pharmacognosy of Galphimia glauca: Mapping the molecular landscape of a traditional Mexican medicinal plant
Source: PLoS One. 2025 Jul 1;20(7):e0317546. doi: 10.1371/journal.pone.0317546 (PMC12212526; doi:10.1371/journal.pone.0317546)
Supplement: S3 File — (ZIP) [file pone.0317546.s003.zip › S3.graphml]

<?xml version="1.0" encoding="UTF-8"?>
<graphml xmlns="http://graphml.graphdrawing.org/xmlns"
         xmlns:xsi="http://www.w3.org/2001/XMLSchema-instance"
         xsi:schemaLocation="http://graphml.graphdrawing.org/xmlns
         http://graphml.graphdrawing.org/xmlns/1.0/graphml.xsd">
<!-- Created by igraph -->
  <key id="v_name" for="node" attr.name="name" attr.type="string"/>
  <key id="v_m1" for="node" attr.name="m1" attr.type="double"/>
  <key id="v_m5" for="node" attr.name="m5" attr.type="double"/>
  <key id="v_grado" for="node" attr.name="grado" attr.type="double"/>
  <key id="v_compo" for="node" attr.name="compo" attr.type="double"/>
  <key id="v_id" for="node" attr.name="id" attr.type="string"/>
  <key id="v_walktrap_community" for="node" attr.name="walktrap_community" attr.type="double"/>
  <graph id="G" edgedefault="undirected">
    <node id="n0">
      <data key="v_name">ABCB1</data>
      <data key="v_m1">3</data>
      <data key="v_m5">4</data>
      <data key="v_grado">4</data>
      <data key="v_compo">1</data>
      <data key="v_id">n0</data>
