# Supplementary material for: Network pharmacognosy of Galphimia glauca: Mapping the molecular landscape of a traditional Mexican medicinal plant
Source: PLoS One. 2025 Jul 1;20(7):e0317546. doi: 10.1371/journal.pone.0317546 (PMC12212526; doi:10.1371/journal.pone.0317546)
Supplement: S4 File — (TXT) [file pone.0317546.s004.txt]

name	degree	bc	walktrap
ABCB1	4	1.5511635679641835	4
ADAM17	6	0.13399460708782743	2
ADCY1	6	3.3382384266838048	7
ADORA1	10	20.24413102316074	8
ADORA2A	6	0	8
ADORA2B	6	0	8
ADORA3	4	183.66599319963115	12
ADRB1	8	19.31618471684261	3
ADRB2	26	332.6199669260582	3
ADRB3	6	16.255951592155753	3
ALK	42	37.87003777401271	2
AR	60	381.8542712424621	1
ATP12A	4	18.95697332460344	9
ATP2A1	4	1.054054054054054	5
AURKA	36	47.9736107001292	1
AURKB	30	62.26271520297043	1
AXL	32	8.789470298901687	2
BACE2	2	0	13
BCL2L1	34	46.848813359362865	1
BRAF	50	135.96339984067518	2
BRD4	42	50.194341597434345	1
CASP1	14	14.563427448255952	1
CASP3	36	72.3206660969711	1
CASP7	14	3.082173819968093	1
CASP8	38	129.2915571591956	1
CCR1	4	11.128451405986779	3
CDC25A	48	38.0385671922027	1
CDC25B	50	42.451184328767575	1
CDC25C	44	25.239493945658946	1
CDK1	56	137.0152047361417	1
CDK2	56	181.244461322557	1
CDK8	26	29.31060804068032	1
CDK9	24	49.66299235303589	1
CDKN1B	22	41.79130254319396	1
CFD	2	0	2
CHEK1	48	116.32710950764901	1
CREBBP	60	189.12153951979192	1
CSF1R	16	7.966428259754812	2
CXCR1	4	0	3
CXCR2	8	79.00523361141505	3
CYP51A1	2	0	1
DPP4	2	0	1
EDNRA	4	16.255951592155753	3
EIF2AK3	4	0.631110675399548	1
EPHB4	14	0.9228228351494375	2
ERBB2	74	440.0183501388663	2
ERN1	10	0.5447564570830594	2
F2	2	0	11
F2RL1	2	0	11
FASN	16	128.1514953862209	1
FLT3	18	9.737460673320523	2
FLT4	36	49.017957208243615	2
GRK7	36	1532.2874702404683	3
GSK3A	58	212.42286570927115	1
GSK3B	66	283.85883981000177	1
GSTM1	4	0	6
GYS1	28	61.09622081236665	1
HDAC1	52	209.88322727036058	1
HDAC2	36	61.782743622777886	1
HDAC6	50	119.74050365474933	1
HIPK4	8	0.7386528841607842	1
HMGCR	8	0	4
HSD11B2	4	0.22145438121047878	1
HSP90AB1	118	904.152387187114	2
HTR6	4	8.093555933420602	3
IARS	8	78.9483661736056	5
IGF1R	44	51.84870376475902	2
IKBKB	54	662.8766375769534	1
IL1B	8	8.794583520573662	1
IL6ST	22	16.457348125945426	2
IMPDH1	6	6.283534692808701	6
IMPDH2	12	230.23133882908283	6
INSR	38	34.432998750227384	2
ITK	18	4.490966913099827	2
JAK1	40	132.34699130396777	2
JAK2	48	50.307853838677644	2
JAK3	32	13.323794914734105	2
JUN	48	410.1929957197601	1
KCNA3	6	172.65900680036884	14
KCNJ1	2	0	1
KIT	44	56.9513319664436	2
LCK	50	112.70109594612714	2
LIMK2	14	1.9804598741288375	2
LRRK2	152	3778.9955390543064	1
MAK	2	0	1
MAP2K1	112	666.3719301521699	2
MAP3K1	50	65.66600370263323	1
MAP3K14	42	38.36417017141944	1
MAP3K6	54	107.5839868907344	2
MAPK1	126	811.6562772680038	1
MAPK10	24	55.31609309275093	1
MAPK11	82	271.0471804685678	1
MAPK14	98	390.7431810506882	1
MAPK3	112	437.9663552885479	1
MAPK8	50	94.81426010959689	1
MAPK9	36	45.13990725869045	1
MDM2	62	458.2861036876378	1
MERTK	28	5.089435584311488	2
MKNK2	10	0.07093383706286932	1
MMP1	4	180.00000000000003	15
MMP7	2	0	16
MTOR	76	378.5301836580985	1
NMT1	8	1.3058180208931411	1
NOS2	8	0.9238562636920533	2
NR1I2	6	0	2
NR3C1	34	34.93732933255693	1
NR3C2	10	0.21851597857123117	1
NTRK1	42	46.597153993942165	2
OPRD1	12	85.33218211536077	3
OPRK1	4	0	3
OPRL1	2	0	17
OXSR1	18	241.38449693634516	1
OXTR	2	0	18
PAK1	46	120.96891150420204	1
PARP1	40	104.91579836477194	1
PCSK7	6	359	19
PDE10A	6	31.1558157383412	7
PDE1C	2	0	10
PDE2A	4	25.052431797992863	7
PDE4D	16	374.3584134967814	10
PDGFRB	26	15.442701979416894	2
PDK1	68	171.91961658427547	2
PDPK1	32	43.44848744467423	1
PER2	14	1.492840491276873	1
PFKFB3	6	0.24257246376811592	1
PGR	18	8.745499076664547	1
PIK3C2G	18	8.033920542545154	1
PIK3CA	44	47.199713891546786	2
PIK3CB	32	20.146781672541255	1
PIK3CD	28	12.403080059505143	1
PIK3CG	38	39.24515842051141	1
PIM1	46	262.5465831836066	1
PIM2	40	61.53548985359176	1
PIM3	38	52.621390177893964	1
PLA2G2A	2	0	2
PPARD	10	1.0679840033926336	1
PPARG	16	3.693732431604421	1
PPP1CC	60	90.76712601354436	1
PPP2CA	82	616.77339830293	1
PRKCA	54	339.56005160049057	2
PRKCB	28	67.76454932053598	2
PRKCD	70	443.2680410201729	1
PRKCE	50	112.54468044756366	1
PRKCG	14	27.316973642656013	1
PRKCH	46	43.75384222075758	1
PRKCQ	52	97.06959441347071	1
PRKCZ	58	127.53007022510843	1
PRKDC	84	254.0815514917912	1
PRPF4	6	1.910140445774122	5
PSMB1	14	74.80569431006201	4
PSMB2	10	47.601688942878866	4
PSMB5	14	77.12302339334464	4
PSMB8	12	34.07005722977406	4
PTGS2	16	16.809092657793574	2
PTPN1	48	130.37582909435065	2
PTPN11	78	243.0333140017441	2
PYGL	8	22.747801030883608	1
PYGM	6	1.9409082562791005	1
REN	2	0	20
RET	40	49.40543677045261	2
ROS1	30	11.386473086236744	2
RPS6KA3	24	6.4287002452396544	1
RPS6KA5	22	6.820038809421287	1
RPS6KB1	72	279.91590066143226	1
SCN9A	4	13.290980124972295	9
SF3B3	12	14.229926273961995	5
SIRT2	16	5.894551557906294	1
SORD	2	0	1
SRC	112	1372.3264029076406	2
STK38	28	49.36698977477107	1
STK39	14	106.70234148335601	1
SYK	46	108.35881423602024	2
TAOK2	2	0	21
TBXAS1	2	0	2
TERT	12	535.0930130870959	22
TK1	4	0.7051814502121517	1
TLR9	22	129.0640624791947	5
TNKS2	12	180.60628885311996	1
TRAP1	84	401.93922759866535	2
TRPV4	4	0.23178893178893178	2
TYK2	38	26.44502645521396	2
TYRO3	16	1.0766689889955914	2
VAV1	44	74.01449194756643	2
WNT3A	8	1.4329011903208553	2
